# Supplementary material for: RetrogeneDB–a database of plant and animal retrocopies
Source: Database (Oxford). 2017 Jul 14;2017:bax038. doi: 10.1093/database/bax038 (PMC5509963; doi:10.1093/database/bax038)
Supplement: Supplementary Data [file bax038_Supp.zip]

Archive with 9 entries (9 files):
- SM1.doc
- ST1.xlsx
- ST2.xlsx
- ST3.xlsx
- ST4.xlsx
- ST5.xlsx
- ST6.xlsx
- SF1.png
- SF2.png
