# Supplementary material for: RetrogeneDB–a database of plant and animal retrocopies
Source: Database (Oxford). 2017 Jul 14;2017:bax038. doi: 10.1093/database/bax038 (PMC5509963; doi:10.1093/database/bax038)
Supplement: Supplementary Data [file bax038_Supp.zip › ST1.xlsx]

## Sheet: Arkusz1
#	Latin name	Genome assembly	Order
1	Aegilops tauschii	GCA_000347335.1	Plant
2	Amborella trichopoda	GCA_000471905.1	Plant
3	Arabidopsis lyrata	v.1.0	Plant
4	Arabidopsis thaliana	TAIR10	Plant
5	Brachypodium distachyon	v1.0	Plant
6	Brassica oleracea	v2.1	Plant
7	Brassica rapa	IVFCAASv1	Plant
8	Chlamydomonas reinhardtii	v3.1	Plant
9	Glycine max	V1.0	Plant
10	Hordeum vulgare	082214v1	Plant
11	Leersia perrieri	Lperr_V1.4	Plant
12	Medicago truncatula	GCA_000219495.2	Plant
13	Musa acuminata	MA1	Plant
14	Oryza barthii	ABRL00000000	Plant
15	Oryza brachyantha	Oryza_brachyantha.v1.4b	Plant
16	Oryza glaberrima	AGI1.1	Plant
17	Oryza glumaepatula	ALNU02000000	Plant
18	Oryza indica	ASM465v1	Plant
19	Oryza longistaminata	GCA_000789195.1	Plant
20	Oryza meridionalis	Oryza_meridionalis_v1.3	Plant
21	Oryza nivara	AWHD00000000	Plant
22	Oryza punctata	AVCL00000000	Plant
23	Oryza rufipogon	PRJEB4137	Plant
24	Oryza sativa	IRGSP-1.0	Plant
25	Ostreococcus lucimarinus	GCA_000092065.1	Plant
26	Physcomitrella patens	ASM242v1	Plant
27	Populus trichocarpa	JGI2.0	Plant
28	Prunus persica	GCA_000346465.1	Plant
29	Selaginella moellendorffii	v1.0	Plant
30	Setaria italica	JGIv2.0	Plant
31	Solanum lycopersicum	GCA_000188115.2	Plant
32	Solanum tuberosum	3.0	Plant
33	Sorghum bicolor	Sorbi1	Plant
34	Theobroma cacao	GCA_000403535.1	Plant
35	Triticum aestivum	IWGSC1.0+popseq	Plant
36	Vitis vinifera	IGGP_12x	Plant
37	Zea mays	AGPv3	Plant
38	Ailuropoda melanoleuca	ailMel1	Animal
39	Anas platyrhynchos	BGI_duck_1.0	Animal
40	Anolis carolinensis	AnoCar2.0	Animal
41	Bos taurus	UMD3.1	Animal
42	Caenorhabditis elegans	WBcel235	Animal
43	Callithrix jacchus	C_jacchus3.2.1	Animal
44	Canis familiaris	CanFam3.1	Animal
45	Cavia porcellus	cavPor3	Animal
46	Choloepus hoffmanni	choHof1	Animal
47	Ciona intestinalis	KH	Animal
48	Ciona savignyi	CSAV2.0	Animal
49	Danio rerio	Zv9	Animal
50	Dasypus novemcinctus	dasNov2	Animal
51	Dipodomys ordii	dipOrd1	Animal
52	Drosophila melanogaster	BDGP5	Animal
53	Echinops telfairi	TENREC	Animal
54	Equus caballus	EquCab2	Animal
55	Erinaceus europaeus	HEDGEHOG	Animal
56	Felis catus	Felis_catus_6.2	Animal
57	Ficedula albicollis	FicAlb_1.4	Animal
58	Gadus morhua	gadMor1	Animal
59	Gallus gallus	Galgal4	Animal
60	Gasterosteus aculeatus	BROADS1	Animal
61	Gorilla gorilla	gorGor3.1	Animal
62	Homo sapiens	GRCh37	Animal
63	Ictidomys tridecemlineatus	spetri2	Animal
64	Latimeria chalumnae	LatCha1	Animal
65	Loxodonta africana	loxAfr3	Animal
66	Macaca mulatta	MMUL_1	Animal
67	Macropus eugenii	Meug_1.0	Animal
68	Meleagris gallopavo	UMD2	Animal
69	Microcebus murinus	micMur1	Animal
70	Monodelphis domestica	BROADO5	Animal
71	Mus musculus	GRCm38	Animal
72	Mustela putorius furo	MusPutFur1.0	Animal
73	Myotis lucifugus	Myoluc2.0	Animal
74	Nomascus leucogenys	Nleu1.0	Animal
75	Ochotona princeps	pika	Animal
76	Oreochromis niloticus	Orenil1.0	Animal
77	Ornithorhynchus anatinus	OANA5	Animal
78	Oryctolagus cuniculus	OryCun2.0	Animal
79	Oryzias latipes	MEDAKA1	Animal
80	Otolemur garnettii	OtoGar3	Animal
81	Pan troglodytes	CHIMP2.1.4	Animal
82	Pelodiscus sinensis	PelSin_1.0	Animal
83	Petromyzon marinus	Pmarinus_7.0	Animal
84	Pongo abelii	PPYG2	Animal
85	Procavia capensis	proCap1	Animal
86	Pteropus vampyrus	pteVam1	Animal
87	Rattus norvegicus	Rnor_5.0	Animal
88	Sarcophilus harrisii	DEVIL7.0	Animal
89	Sorex araneus	COMMON_SHREW1	Animal
90	Sus scrofa	Sscrofa10.2	Animal
91	Taeniopygia guttata	taeGut3.2.4	Animal
92	Takifugu rubripes	FUGU4	Animal
93	Tarsius syrichta	tarSyr1	Animal
94	Tetraodon nigroviridis	TETRAODON8	Animal
95	Tupaia belangeri	TREESHREW	Animal
96	Tursiops truncatus	turTru1	Animal
97	Vicugna pacos	vicPac1	Animal
98	Xenopus tropicalis	JGI_4.2	Animal
99	Xiphophorus maculatus	Xipmac4.4.2	Animal
