# Supplementary material for: RetrogeneDB–a database of plant and animal retrocopies
Source: Database (Oxford). 2017 Jul 14;2017:bax038. doi: 10.1093/database/bax038 (PMC5509963; doi:10.1093/database/bax038)
Supplement: Supplementary Data [file bax038_Supp.zip › ST2.xlsx]

## Sheet: Arkusz1
Species	Tissue type	Project Accession Number
Anolis carolinensis	adrenal	SRP009831
Anolis carolinensis	brain	SRP009831
Anolis carolinensis	dewlap	SRP009831
Anolis carolinensis	embryo	SRP009831
Anolis carolinensis	heart	SRP009831
Anolis carolinensis	liver	SRP009831
Anolis carolinensis	lung	SRP009831
Anolis carolinensis	ovary	SRP009831
Anolis carolinensis	skeletal muscle	SRP009831
Bos taurus	liver	ERP005899
Bos taurus	muscle	ERP005899
Bos taurus	brain	SRP017611
Bos taurus	kidney	SRP017611
Bos taurus	liver	SRP017611
Bos taurus	testis	SRP030211
Callithrix jacchus	colon	SRP051959
Callithrix jacchus	heart	SRP051959
Callithrix jacchus	kidney	SRP051959
Callithrix jacchus	liver	SRP051959
Callithrix jacchus	lung	SRP051959
Callithrix jacchus	lymph node	SRP051959
Callithrix jacchus	skeletal muscle	SRP051959
Callithrix jacchus	spleen	SRP051959
Canis familiaris	cerebellum	SRP012049
Canis familiaris	brain	SRP017611
Canis familiaris	kidney	SRP017611
Canis familiaris	liver	SRP017611
Cavia porcellus	brain	SRP017611
Cavia porcellus	kidney	SRP017611
Cavia porcellus	liver	SRP017611
Cavia porcellus	lung	SRP040447
Cavia porcellus	skeletal muscle	SRP040447
Dasypus novemcinctus	ascending colon	SRP012922
Dasypus novemcinctus	cerebellum	SRP012922
Dasypus novemcinctus	heart	SRP012922
Dasypus novemcinctus	kidney	SRP012922
Dasypus novemcinctus	liver	SRP012922
Dasypus novemcinctus	lung	SRP012922
Dasypus novemcinctus	quadricep muscle	SRP012922
Dasypus novemcinctus	spleen	SRP012922
Equus caballus	articular cartilage	SRP021940
Equus caballus	cerebellum	SRP021940
Equus caballus	embryo	SRP021940
Equus caballus	placental villous	SRP021940
Equus caballus	synovial membrane	SRP021940
Equus caballus	testis	SRP021940
Erinaceus europaeus	brain	SRP017611
Erinaceus europaeus	kidney	SRP017611
Erinaceus europaeus	liver	SRP017611
Felis catus	brain	SRP017611
Felis catus	kidney	SRP017611
Felis catus	liver	SRP017611
Gallus gallus	brain	SRP007412
Gallus gallus	cerebellum	SRP007412
Gallus gallus	heart	SRP007412
Gallus gallus	kidney	SRP007412
Gallus gallus	liver	SRP007412
Gallus gallus	testis	SRP007412
Gorilla gorilla	brain prefrontal cortex	SRP007412
Gorilla gorilla	cerebellum	SRP007412
Gorilla gorilla	heart	SRP007412
Gorilla gorilla	kidney	SRP007412
Gorilla gorilla	liver	SRP007412
Gorilla gorilla	testis	SRP007412
Homo sapiens	adipose	ERP000546
Homo sapiens	adrenal	ERP000546
Homo sapiens	brain	ERP000546
Homo sapiens	breast	ERP000546
Homo sapiens	colon	ERP000546
Homo sapiens	heart	ERP000546
Homo sapiens	kidney	ERP000546
Homo sapiens	liver	ERP000546
Homo sapiens	lung	ERP000546
Homo sapiens	lymph node	ERP000546
Homo sapiens	ovary	ERP000546
Homo sapiens	pool RNA DSN	ERP000546
Homo sapiens	pool mRNA	ERP000546
Homo sapiens	pool mRNA DSN	ERP000546
Homo sapiens	prostate	ERP000546
Homo sapiens	skeletal muscle	ERP000546
Homo sapiens	testis	ERP000546
Homo sapiens	thyroid	ERP000546
Homo sapiens	white blood cells	ERP000546
Latimeria chalumnae	gill	DRP000627
Latimeria chalumnae	kidney	DRP000627
Latimeria chalumnae	pectoral fin	DRP000627
Latimeria chalumnae	pelvic fin	DRP000627
Latimeria chalumnae	pharynx	DRP000627
Latimeria chalumnae	tail muscle	DRP000627
Macaca mulatta	brain	SRP007412
Macaca mulatta	brain prefrontal cortex	SRP007412
Macaca mulatta	cerebellum	SRP007412
Macaca mulatta	heart	SRP007412
Macaca mulatta	kidney	SRP007412
Macaca mulatta	liver	SRP007412
Macaca mulatta	testis	SRP007412
Monodelphis domestica	brain	SRP007412
Monodelphis domestica	cerebellum	SRP007412
Monodelphis domestica	heart	SRP007412
Monodelphis domestica	kidney	SRP007412
Monodelphis domestica	liver	SRP007412
Monodelphis domestica	testis	SRP007412
Mus musculus	brain	SRP007412
Mus musculus	cerebellum	SRP007412
Mus musculus	heart	SRP007412
Mus musculus	kidney	SRP007412
Mus musculus	liver	SRP007412
Mus musculus	testis	SRP007412
Ornithorhynchus anatinus	brain	SRP007412
Ornithorhynchus anatinus	cerebellum	SRP007412
Ornithorhynchus anatinus	heart	SRP007412
Ornithorhynchus anatinus	kidney	SRP007412
Ornithorhynchus anatinus	liver	SRP007412
Ornithorhynchus anatinus	testis	SRP007412
Oryctolagus cuniculus	brain	SRP017611
Oryctolagus cuniculus	kidney	SRP017611
Oryctolagus cuniculus	liver	SRP017611
Pan troglodytes	brain prefrontal cortex	SRP007412
Pan troglodytes	cerebellum	SRP007412
Pan troglodytes	heart	SRP007412
Pan troglodytes	kidney	SRP007412
Pan troglodytes	liver	SRP007412
Pan troglodytes	testis	SRP007412
Pongo abelii	brain prefrontal cortex	SRP007412
Pongo abelii	cerebellum	SRP007412
Pongo abelii	heart	SRP007412
Pongo abelii	kidney	SRP007412
Pongo abelii	liver	SRP007412
Rattus norvegicus	brain	SRP017611
Rattus norvegicus	kidney	SRP017611
Rattus norvegicus	liver	SRP017611
Sus scrofa	placenta	SRP014902
Sus scrofa	testis	SRP014902
Sus scrofa	heart	SRP018288
Sus scrofa	kidney	SRP018288
Sus scrofa	liver	SRP018288
Sus scrofa	lung	SRP018288
Sus scrofa	adipose	SRP018856
Sus scrofa	brain	SRP035408
Sus scrofa	liver	SRP035408
Xenopus tropicalis	brain	SRP007412
Xenopus tropicalis	heart	SRP007412
Xenopus tropicalis	kidney	SRP007412
Xenopus tropicalis	liver	SRP007412
Xenopus tropicalis	skeletal muscle	SRP007412
