# Supplementary material for: RetrogeneDB–a database of plant and animal retrocopies
Source: Database (Oxford). 2017 Jul 14;2017:bax038. doi: 10.1093/database/bax038 (PMC5509963; doi:10.1093/database/bax038)
Supplement: Supplementary Data [file bax038_Supp.zip › ST3.xlsx]

## Sheet: Arkusz1
Personal ID	Population
NA12760	population CEU
NA12400	population CEU
NA12827	population CEU
NA12872	population CEU
NA12751	population CEU
NA11930	population CEU
NA12004	population CEU
NA12873	population CEU
NA11831	population CEU
NA11843	population CEU
HG00099	population GBR
HG00142	population GBR
HG00114	population GBR
HG00143	population GBR
HG00131	population GBR
HG00137	population GBR
HG00133	population GBR
HG00119	population GBR
HG00111	population GBR
HG00134	population GBR
HG00338	population FIN
HG00378	population FIN
HG00349	population FIN
HG00375	population FIN
HG00315	population FIN
HG00277	population FIN
HG00328	population FIN
HG00321	population FIN
HG00377	population FIN
HG00183	population FIN
NA20538	population TSI
NA20756	population TSI
NA20798	population TSI
NA20532	population TSI
NA20765	population TSI
NA20518	population TSI
NA20513	population TSI
NA20512	population TSI
NA20771	population TSI
NA20786	population TSI
NA19114	population YRI
NA18916	population YRI
NA18870	population YRI
NA19099	population YRI
NA19223	population YRI
NA18907	population YRI
NA19214	population YRI
NA19118	population YRI
NA19093	population YRI
NA19213	population YRI
