# Supplementary material for: RetrogeneDB–a database of plant and animal retrocopies
Source: Database (Oxford). 2017 Jul 14;2017:bax038. doi: 10.1093/database/bax038 (PMC5509963; doi:10.1093/database/bax038)
Supplement: Supplementary Data [file bax038_Supp.zip › ST4.xlsx]

## Sheet: Arkusz1
#	Species	Number of retrocopies, for which the expression of at least one retrocopy was EST validated:	Number of ESTs, that validated retrocopies expression
1	Ailuropoda melanoleuca	0	0
2	Anas platyrhynchos	0	0
3	Anolis carolinensis	0	0
4	Bos taurus	48	138
5	Caenorhabditis elegans	1	2
6	Callithrix jacchus	8	26
7	Canis familiaris	22	51
8	Cavia porcellus	2	2
9	Ciona intestinalis	9	85
10	Ciona savignyi	5	20
11	Danio rerio	6	80
12	Drosophila melanogaster	25	142
13	Equus caballus	2	3
14	Felis catus	0	0
15	Gadus morhua	1	1
16	Gallus gallus	4	5
17	Gasterosteus aculaetus	1	2
18	Homo sapiens	199	1197
19	Ictidomys tridecemlineatus	0	0
20	Macaca mulatta	4	11
21	Macropus eugenii	3	3
22	Meleagris gallopavo	2	2
23	Microcebus murinus	0	0
24	Monodelphis domestica	1	1
25	Mus musculus	113	943
26	Mustela putorius furo	0	0
27	Oreochromis niloticus	1	34
28	Ornithorhynchus anatinus	1	1
29	Oryctolagus cuniculus	3	4
30	Oryzias latipes	4	4
31	Pan troglodytes	11	16
32	Pelodiscus sinensis	0	0
33	Petromyzon marinus	2	10
34	Pongo abelii	4	25
35	Rattus norvegicus	52	219
36	Sus scrofa	23	72
37	Taeniopygia guttata	0	0
38	Takifugu rubripes	1	2
39	Tupaia belangeri	3	4
40	Tursiops truncatus	1	1
41	Vicugna pacos	0	0
42	Xenopus tropicalis	0	0
43	Xiphophorus maculatus	0	0
