# Supplementary material for: RetrogeneDB–a database of plant and animal retrocopies
Source: Database (Oxford). 2017 Jul 14;2017:bax038. doi: 10.1093/database/bax038 (PMC5509963; doi:10.1093/database/bax038)
Supplement: Supplementary Data [file bax038_Supp.zip › ST5.xlsx]

## Sheet: Arkusz1
File accession	Experiment accession	File format	Biosample term name	Biosample type	Biosample life stage	Biosample sex	Biosample organism	Biosample treatments	File download URL	Assembly
ENCFF002CHO	ENCSR000BGD	bed narrowPeak	GM12878	immortalized cell line	adult	female	Homo sapiens		https://www.encodeproject.org/files/ENCFF002CHO/@@download/ENCFF002CHO.bed.gz	hg19
ENCFF000OAT	ENCSR000BGD	bigWig	GM12878	immortalized cell line	adult	female	Homo sapiens		https://www.encodeproject.org/files/ENCFF000OAT/@@download/ENCFF000OAT.bigWig	hg19
ENCFF000OAV	ENCSR000BGD	bigWig	GM12878	immortalized cell line	adult	female	Homo sapiens		https://www.encodeproject.org/files/ENCFF000OAV/@@download/ENCFF000OAV.bigWig	hg19
ENCFF002CJZ	ENCSR000BGO	bed narrowPeak	HeLa-S3	immortalized cell line	adult	female	Homo sapiens		https://www.encodeproject.org/files/ENCFF002CJZ/@@download/ENCFF002CJZ.bed.gz	hg19
ENCFF000PER	ENCSR000BGO	bigWig	HeLa-S3	immortalized cell line	adult	female	Homo sapiens		https://www.encodeproject.org/files/ENCFF000PER/@@download/ENCFF000PER.bigWig	hg19
ENCFF000PES	ENCSR000BGO	bigWig	HeLa-S3	immortalized cell line	adult	female	Homo sapiens		https://www.encodeproject.org/files/ENCFF000PES/@@download/ENCFF000PES.bigWig	hg19
ENCFF002CFX	ENCSR000BHH	bed narrowPeak	A549	immortalized cell line	adult	male	Homo sapiens	ethanol	https://www.encodeproject.org/files/ENCFF002CFX/@@download/ENCFF002CFX.bed.gz	hg19
ENCFF000NEW	ENCSR000BHH	bigWig	A549	immortalized cell line	adult	male	Homo sapiens	ethanol	https://www.encodeproject.org/files/ENCFF000NEW/@@download/ENCFF000NEW.bigWig	hg19
ENCFF000NEX	ENCSR000BHH	bigWig	A549	immortalized cell line	adult	male	Homo sapiens	ethanol	https://www.encodeproject.org/files/ENCFF000NEX/@@download/ENCFF000NEX.bigWig	hg19
ENCFF002CFW	ENCSR000BHI	bed narrowPeak	A549	immortalized cell line	adult	male	Homo sapiens	dexamethasone	https://www.encodeproject.org/files/ENCFF002CFW/@@download/ENCFF002CFW.bed.gz	hg19
ENCFF000NEN	ENCSR000BHI	bigWig	A549	immortalized cell line	adult	male	Homo sapiens	dexamethasone	https://www.encodeproject.org/files/ENCFF000NEN/@@download/ENCFF000NEN.bigWig	hg19
ENCFF000NEO	ENCSR000BHI	bigWig	A549	immortalized cell line	adult	male	Homo sapiens	dexamethasone	https://www.encodeproject.org/files/ENCFF000NEO/@@download/ENCFF000NEO.bigWig	hg19
ENCFF002CJE	ENCSR000BHN	bed narrowPeak	H1-hESC	stem cell	embryonic	male	Homo sapiens		https://www.encodeproject.org/files/ENCFF002CJE/@@download/ENCFF002CJE.bed.gz	hg19
ENCFF000ORH	ENCSR000BHN	bigWig	H1-hESC	stem cell	embryonic	male	Homo sapiens		https://www.encodeproject.org/files/ENCFF000ORH/@@download/ENCFF000ORH.bigWig	hg19
ENCFF000ORI	ENCSR000BHN	bigWig	H1-hESC	stem cell	embryonic	male	Homo sapiens		https://www.encodeproject.org/files/ENCFF000ORI/@@download/ENCFF000ORI.bigWig	hg19
ENCFF002CIO	ENCSR000BHZ	bed narrowPeak	GM12892	immortalized cell line	unknown	female	Homo sapiens		https://www.encodeproject.org/files/ENCFF002CIO/@@download/ENCFF002CIO.bed.gz	hg19
ENCFF000OLC	ENCSR000BHZ	bigWig	GM12892	immortalized cell line	unknown	female	Homo sapiens		https://www.encodeproject.org/files/ENCFF000OLC/@@download/ENCFF000OLC.bigWig	hg19
ENCFF000OLE	ENCSR000BHZ	bigWig	GM12892	immortalized cell line	unknown	female	Homo sapiens		https://www.encodeproject.org/files/ENCFF000OLE/@@download/ENCFF000OLE.bigWig	hg19
ENCFF002CIH	ENCSR000BIK	bed narrowPeak	GM12891	immortalized cell line	unknown	male	Homo sapiens		https://www.encodeproject.org/files/ENCFF002CIH/@@download/ENCFF002CIH.bed.gz	hg19
ENCFF000OIS	ENCSR000BIK	bigWig	GM12891	immortalized cell line	unknown	male	Homo sapiens		https://www.encodeproject.org/files/ENCFF000OIS/@@download/ENCFF000OIS.bigWig	hg19
ENCFF000OIU	ENCSR000BIK	bigWig	GM12891	immortalized cell line	unknown	male	Homo sapiens		https://www.encodeproject.org/files/ENCFF000OIU/@@download/ENCFF000OIU.bigWig	hg19
ENCFF002CKX	ENCSR000BJM	bed narrowPeak	HepG2	immortalized cell line	child	male	Homo sapiens		https://www.encodeproject.org/files/ENCFF002CKX/@@download/ENCFF002CKX.bed.gz	hg19
ENCFF000PNJ	ENCSR000BJM	bigWig	HepG2	immortalized cell line	child	male	Homo sapiens		https://www.encodeproject.org/files/ENCFF000PNJ/@@download/ENCFF000PNJ.bigWig	hg19
ENCFF000PNK	ENCSR000BJM	bigWig	HepG2	immortalized cell line	child	male	Homo sapiens		https://www.encodeproject.org/files/ENCFF000PNK/@@download/ENCFF000PNK.bigWig	hg19
ENCFF002CGN	ENCSR000BKI	bed narrowPeak	Ishikawa	immortalized cell line	adult	female	Homo sapiens	dimethyl sulfoxide	https://www.encodeproject.org/files/ENCFF002CGN/@@download/ENCFF002CGN.bed.gz	hg19
ENCFF000NOU	ENCSR000BKI	bigWig	Ishikawa	immortalized cell line	adult	female	Homo sapiens	dimethyl sulfoxide	https://www.encodeproject.org/files/ENCFF000NOU/@@download/ENCFF000NOU.bigWig	hg19
ENCFF000NOV	ENCSR000BKI	bigWig	Ishikawa	immortalized cell line	adult	female	Homo sapiens	dimethyl sulfoxide	https://www.encodeproject.org/files/ENCFF000NOV/@@download/ENCFF000NOV.bigWig	hg19
ENCFF002CMI	ENCSR000BMR	bed narrowPeak	K562	immortalized cell line	adult	female	Homo sapiens		https://www.encodeproject.org/files/ENCFF002CMI/@@download/ENCFF002CMI.bed.gz	hg19
ENCFF000QDP	ENCSR000BMR	bigWig	K562	immortalized cell line	adult	female	Homo sapiens		https://www.encodeproject.org/files/ENCFF000QDP/@@download/ENCFF000QDP.bigWig	hg19
ENCFF000QDQ	ENCSR000BMR	bigWig	K562	immortalized cell line	adult	female	Homo sapiens		https://www.encodeproject.org/files/ENCFF000QDQ/@@download/ENCFF000QDQ.bigWig	hg19
ENCFF002CLM	ENCSR000BQB	bed narrowPeak	endothelial cell of umbilical vein	primary cell	newborn	unknown	Homo sapiens		https://www.encodeproject.org/files/ENCFF002CLM/@@download/ENCFF002CLM.bed.gz	hg19
ENCFF000PVI	ENCSR000BQB	bigWig	endothelial cell of umbilical vein	primary cell	newborn	unknown	Homo sapiens		https://www.encodeproject.org/files/ENCFF000PVI/@@download/ENCFF000PVI.bigWig	hg19
ENCFF000PVJ	ENCSR000BQB	bigWig	endothelial cell of umbilical vein	primary cell	newborn	unknown	Homo sapiens		https://www.encodeproject.org/files/ENCFF000PVJ/@@download/ENCFF000PVJ.bigWig	hg19
ENCFF002DAH	ENCSR000DKM	bed narrowPeak	H54	immortalized cell line	adult	female	Homo sapiens		https://www.encodeproject.org/files/ENCFF002DAH/@@download/ENCFF002DAH.bed.gz	hg19
ENCFF000RNF	ENCSR000DKM	bigWig	H54	immortalized cell line	adult	female	Homo sapiens		https://www.encodeproject.org/files/ENCFF000RNF/@@download/ENCFF000RNF.bigWig	hg19
ENCFF000RNK	ENCSR000DKM	bigWig	H54	immortalized cell line	adult	female	Homo sapiens		https://www.encodeproject.org/files/ENCFF000RNK/@@download/ENCFF000RNK.bigWig	hg19
ENCFF002DAK	ENCSR000DKT	bed narrowPeak	GM12878	immortalized cell line	adult	female	Homo sapiens		https://www.encodeproject.org/files/ENCFF002DAK/@@download/ENCFF002DAK.bed.gz	hg19
ENCFF000RPD	ENCSR000DKT	bigWig	GM12878	immortalized cell line	adult	female	Homo sapiens		https://www.encodeproject.org/files/ENCFF000RPD/@@download/ENCFF000RPD.bigWig	hg19
ENCFF000RPF	ENCSR000DKT	bigWig	GM12878	immortalized cell line	adult	female	Homo sapiens		https://www.encodeproject.org/files/ENCFF000RPF/@@download/ENCFF000RPF.bigWig	hg19
ENCFF002DAS	ENCSR000DLJ	bed narrowPeak	H1-hESC	stem cell	embryonic	male	Homo sapiens		https://www.encodeproject.org/files/ENCFF002DAS/@@download/ENCFF002DAS.bed.gz	hg19
ENCFF000RSF	ENCSR000DLJ	bigWig	H1-hESC	stem cell	embryonic	male	Homo sapiens		https://www.encodeproject.org/files/ENCFF000RSF/@@download/ENCFF000RSF.bigWig	hg19
ENCFF000RSI	ENCSR000DLJ	bigWig	H1-hESC	stem cell	embryonic	male	Homo sapiens		https://www.encodeproject.org/files/ENCFF000RSI/@@download/ENCFF000RSI.bigWig	hg19
ENCFF002DAV	ENCSR000DLM	bed narrowPeak	HeLa-S3	immortalized cell line	adult	female	Homo sapiens		https://www.encodeproject.org/files/ENCFF002DAV/@@download/ENCFF002DAV.bed.gz	hg19
ENCFF000RTI	ENCSR000DLM	bigWig	HeLa-S3	immortalized cell line	adult	female	Homo sapiens		https://www.encodeproject.org/files/ENCFF000RTI/@@download/ENCFF000RTI.bigWig	hg19
ENCFF000RTL	ENCSR000DLM	bigWig	HeLa-S3	immortalized cell line	adult	female	Homo sapiens		https://www.encodeproject.org/files/ENCFF000RTL/@@download/ENCFF000RTL.bigWig	hg19
ENCFF002DAY	ENCSR000DLQ	bed narrowPeak	HepG2	immortalized cell line	child	male	Homo sapiens		https://www.encodeproject.org/files/ENCFF002DAY/@@download/ENCFF002DAY.bed.gz	hg19
ENCFF000RUM	ENCSR000DLQ	bigWig	HepG2	immortalized cell line	child	male	Homo sapiens		https://www.encodeproject.org/files/ENCFF000RUM/@@download/ENCFF000RUM.bigWig	hg19
ENCFF000RUQ	ENCSR000DLQ	bigWig	HepG2	immortalized cell line	child	male	Homo sapiens		https://www.encodeproject.org/files/ENCFF000RUQ/@@download/ENCFF000RUQ.bigWig	hg19
ENCFF002DBB	ENCSR000DLV	bed narrowPeak	endothelial cell of umbilical vein	primary cell	newborn	unknown	Homo sapiens		https://www.encodeproject.org/files/ENCFF002DBB/@@download/ENCFF002DBB.bed.gz	hg19
ENCFF000RVL	ENCSR000DLV	bigWig	endothelial cell of umbilical vein	primary cell	newborn	unknown	Homo sapiens		https://www.encodeproject.org/files/ENCFF000RVL/@@download/ENCFF000RVL.bigWig	hg19
ENCFF000RVP	ENCSR000DLV	bigWig	endothelial cell of umbilical vein	primary cell	newborn	unknown	Homo sapiens		https://www.encodeproject.org/files/ENCFF000RVP/@@download/ENCFF000RVP.bigWig	hg19
ENCFF002DBE	ENCSR000DLY	bed narrowPeak	K562	immortalized cell line	adult	female	Homo sapiens		https://www.encodeproject.org/files/ENCFF002DBE/@@download/ENCFF002DBE.bed.gz	hg19
ENCFF000RWP	ENCSR000DLY	bigWig	K562	immortalized cell line	adult	female	Homo sapiens		https://www.encodeproject.org/files/ENCFF000RWP/@@download/ENCFF000RWP.bigWig	hg19
ENCFF000RWT	ENCSR000DLY	bigWig	K562	immortalized cell line	adult	female	Homo sapiens		https://www.encodeproject.org/files/ENCFF000RWT/@@download/ENCFF000RWT.bigWig	hg19
ENCFF002DBP	ENCSR000DMK	bed narrowPeak	MCF-7	immortalized cell line	adult	female	Homo sapiens		https://www.encodeproject.org/files/ENCFF002DBP/@@download/ENCFF002DBP.bed.gz	hg19
ENCFF000SBM	ENCSR000DMK	bigWig	MCF-7	immortalized cell line	adult	female	Homo sapiens		https://www.encodeproject.org/files/ENCFF000SBM/@@download/ENCFF000SBM.bigWig	hg19
ENCFF000SBR	ENCSR000DMK	bigWig	MCF-7	immortalized cell line	adult	female	Homo sapiens		https://www.encodeproject.org/files/ENCFF000SBR/@@download/ENCFF000SBR.bigWig	hg19
ENCFF002DBO	ENCSR000DMN	bed narrowPeak	MCF-7	immortalized cell line	adult	female	Homo sapiens		https://www.encodeproject.org/files/ENCFF002DBO/@@download/ENCFF002DBO.bed.gz	hg19
ENCFF000SBF	ENCSR000DMN	bigWig	MCF-7	immortalized cell line	adult	female	Homo sapiens		https://www.encodeproject.org/files/ENCFF000SBF/@@download/ENCFF000SBF.bigWig	hg19
ENCFF000SBJ	ENCSR000DMN	bigWig	MCF-7	immortalized cell line	adult	female	Homo sapiens		https://www.encodeproject.org/files/ENCFF000SBJ/@@download/ENCFF000SBJ.bigWig	hg19
ENCFF002DBQ	ENCSR000DMT	bed narrowPeak	MCF-7	immortalized cell line	adult	female	Homo sapiens		https://www.encodeproject.org/files/ENCFF002DBQ/@@download/ENCFF002DBQ.bed.gz	hg19
ENCFF000SBA	ENCSR000DMT	bigWig	MCF-7	immortalized cell line	adult	female	Homo sapiens		https://www.encodeproject.org/files/ENCFF000SBA/@@download/ENCFF000SBA.bigWig	hg19
ENCFF000SBS	ENCSR000DMT	bigWig	MCF-7	immortalized cell line	adult	female	Homo sapiens		https://www.encodeproject.org/files/ENCFF000SBS/@@download/ENCFF000SBS.bigWig	hg19
ENCFF002DAE	ENCSR000DMZ	bed narrowPeak	A549	immortalized cell line	adult	male	Homo sapiens		https://www.encodeproject.org/files/ENCFF002DAE/@@download/ENCFF002DAE.bed.gz	hg19
ENCFF000RMF	ENCSR000DMZ	bigWig	A549	immortalized cell line	adult	male	Homo sapiens		https://www.encodeproject.org/files/ENCFF000RMF/@@download/ENCFF000RMF.bigWig	hg19
ENCFF000RMJ	ENCSR000DMZ	bigWig	A549	immortalized cell line	adult	male	Homo sapiens		https://www.encodeproject.org/files/ENCFF000RMJ/@@download/ENCFF000RMJ.bigWig	hg19
ENCFF002DBT	ENCSR000DNF	bed narrowPeak	HGPS cell	immortalized cell line	child	male	Homo sapiens		https://www.encodeproject.org/files/ENCFF002DBT/@@download/ENCFF002DBT.bed.gz	hg19
ENCFF000SDJ	ENCSR000DNF	bigWig	HGPS cell	immortalized cell line	child	male	Homo sapiens		https://www.encodeproject.org/files/ENCFF000SDJ/@@download/ENCFF000SDJ.bigWig	hg19
ENCFF000SDL	ENCSR000DNF	bigWig	HGPS cell	immortalized cell line	child	male	Homo sapiens		https://www.encodeproject.org/files/ENCFF000SDL/@@download/ENCFF000SDL.bigWig	hg19
ENCFF002CZC	ENCSR000DPA	bed narrowPeak	MCF 10A	immortalized cell line	unknown	female	Homo sapiens	ethanol	https://www.encodeproject.org/files/ENCFF002CZC/@@download/ENCFF002CZC.bed.gz	hg19
ENCFF000ZIU	ENCSR000DPA	bigWig	MCF 10A	immortalized cell line	unknown	female	Homo sapiens	ethanol	https://www.encodeproject.org/files/ENCFF000ZIU/@@download/ENCFF000ZIU.bigWig	hg19
ENCFF002CZD	ENCSR000DPC	bed narrowPeak	MCF 10A	immortalized cell line	unknown	female	Homo sapiens	afimoxifene	https://www.encodeproject.org/files/ENCFF002CZD/@@download/ENCFF002CZD.bed.gz	hg19
ENCFF000ZJB	ENCSR000DPC	bigWig	MCF 10A	immortalized cell line	unknown	female	Homo sapiens	afimoxifene	https://www.encodeproject.org/files/ENCFF000ZJB/@@download/ENCFF000ZJB.bigWig	hg19
ENCFF002COJ	ENCSR000DYO	bed narrowPeak	GM10847	immortalized cell line	unknown	female	Homo sapiens		https://www.encodeproject.org/files/ENCFF002COJ/@@download/ENCFF002COJ.bed.gz	hg19
ENCFF000VSA	ENCSR000DYO	bigWig	GM10847	immortalized cell line	unknown	female	Homo sapiens		https://www.encodeproject.org/files/ENCFF000VSA/@@download/ENCFF000VSA.bigWig	hg19
ENCFF002CPG	ENCSR000EAD	bed narrowPeak	GM12878	immortalized cell line	adult	female	Homo sapiens		https://www.encodeproject.org/files/ENCFF002CPG/@@download/ENCFF002CPG.bed.gz	hg19
ENCFF000WBU	ENCSR000EAD	bigWig	GM12878	immortalized cell line	adult	female	Homo sapiens		https://www.encodeproject.org/files/ENCFF000WBU/@@download/ENCFF000WBU.bigWig	hg19
ENCFF002CQA	ENCSR000EAJ	bed narrowPeak	GM12891	immortalized cell line	unknown	male	Homo sapiens		https://www.encodeproject.org/files/ENCFF002CQA/@@download/ENCFF002CQA.bed.gz	hg19
ENCFF000WIP	ENCSR000EAJ	bigWig	GM12891	immortalized cell line	unknown	male	Homo sapiens		https://www.encodeproject.org/files/ENCFF000WIP/@@download/ENCFF000WIP.bigWig	hg19
ENCFF002CQC	ENCSR000EAM	bed narrowPeak	GM12892	immortalized cell line	unknown	female	Homo sapiens		https://www.encodeproject.org/files/ENCFF002CQC/@@download/ENCFF002CQC.bed.gz	hg19
ENCFF000WJO	ENCSR000EAM	bigWig	GM12892	immortalized cell line	unknown	female	Homo sapiens		https://www.encodeproject.org/files/ENCFF000WJO/@@download/ENCFF000WJO.bigWig	hg19
ENCFF002CQE	ENCSR000EAR	bed narrowPeak	GM15510	immortalized cell line	unknown	unknown	Homo sapiens		https://www.encodeproject.org/files/ENCFF002CQE/@@download/ENCFF002CQE.bed.gz	hg19
ENCFF000WKS	ENCSR000EAR	bigWig	GM15510	immortalized cell line	unknown	unknown	Homo sapiens		https://www.encodeproject.org/files/ENCFF000WKS/@@download/ENCFF000WKS.bigWig	hg19
ENCFF002CQG	ENCSR000EAU	bed narrowPeak	GM18505	immortalized cell line	unknown	female	Homo sapiens		https://www.encodeproject.org/files/ENCFF002CQG/@@download/ENCFF002CQG.bed.gz	hg19
ENCFF000WLZ	ENCSR000EAU	bigWig	GM18505	immortalized cell line	unknown	female	Homo sapiens		https://www.encodeproject.org/files/ENCFF000WLZ/@@download/ENCFF000WLZ.bigWig	hg19
ENCFF002CQI	ENCSR000EAY	bed narrowPeak	GM18526	immortalized cell line	unknown	female	Homo sapiens		https://www.encodeproject.org/files/ENCFF002CQI/@@download/ENCFF002CQI.bed.gz	hg19
ENCFF000WNB	ENCSR000EAY	bigWig	GM18526	immortalized cell line	unknown	female	Homo sapiens		https://www.encodeproject.org/files/ENCFF000WNB/@@download/ENCFF000WNB.bigWig	hg19
ENCFF002CQK	ENCSR000EBC	bed narrowPeak	GM18951	immortalized cell line	unknown	female	Homo sapiens		https://www.encodeproject.org/files/ENCFF002CQK/@@download/ENCFF002CQK.bed.gz	hg19
ENCFF000WOE	ENCSR000EBC	bigWig	GM18951	immortalized cell line	unknown	female	Homo sapiens		https://www.encodeproject.org/files/ENCFF000WOE/@@download/ENCFF000WOE.bigWig	hg19
ENCFF002CQM	ENCSR000EBG	bed narrowPeak	GM19099	immortalized cell line	unknown	female	Homo sapiens		https://www.encodeproject.org/files/ENCFF002CQM/@@download/ENCFF002CQM.bed.gz	hg19
ENCFF000WPC	ENCSR000EBG	bigWig	GM19099	immortalized cell line	unknown	female	Homo sapiens		https://www.encodeproject.org/files/ENCFF000WPC/@@download/ENCFF000WPC.bigWig	hg19
ENCFF002CQO	ENCSR000EBK	bed narrowPeak	GM19193	immortalized cell line	unknown	female	Homo sapiens		https://www.encodeproject.org/files/ENCFF002CQO/@@download/ENCFF002CQO.bed.gz	hg19
ENCFF000WQE	ENCSR000EBK	bigWig	GM19193	immortalized cell line	unknown	female	Homo sapiens		https://www.encodeproject.org/files/ENCFF000WQE/@@download/ENCFF000WQE.bigWig	hg19
ENCFF002CUQ	ENCSR000EEM	bed narrowPeak	HepG2	immortalized cell line	child	male	Homo sapiens		https://www.encodeproject.org/files/ENCFF002CUQ/@@download/ENCFF002CUQ.bed.gz	hg19
ENCFF000XWH	ENCSR000EEM	bigWig	HepG2	immortalized cell line	child	male	Homo sapiens		https://www.encodeproject.org/files/ENCFF000XWH/@@download/ENCFF000XWH.bigWig	hg19
ENCFF002CUP	ENCSR000EEP	bed narrowPeak	HepG2	immortalized cell line	child	male	Homo sapiens	forskolin and pyruvate	https://www.encodeproject.org/files/ENCFF002CUP/@@download/ENCFF002CUP.bed.gz	hg19
ENCFF000XWB	ENCSR000EEP	bigWig	HepG2	immortalized cell line	child	male	Homo sapiens	forskolin and pyruvate	https://www.encodeproject.org/files/ENCFF000XWB/@@download/ENCFF000XWB.bigWig	hg19
ENCFF002CVF	ENCSR000EFB	bed narrowPeak	endothelial cell of umbilical vein	primary cell	newborn	unknown	Homo sapiens		https://www.encodeproject.org/files/ENCFF002CVF/@@download/ENCFF002CVF.bed.gz	hg19
ENCFF000YBH	ENCSR000EFB	bigWig	endothelial cell of umbilical vein	primary cell	newborn	unknown	Homo sapiens		https://www.encodeproject.org/files/ENCFF000YBH/@@download/ENCFF000YBH.bigWig	hg19
ENCFF002CVJ	ENCSR000EFK	bed narrowPeak	IMR-90	immortalized cell line	fetal	female	Homo sapiens		https://www.encodeproject.org/files/ENCFF002CVJ/@@download/ENCFF002CVJ.bed.gz	hg19
ENCFF000YEC	ENCSR000EFK	bigWig	IMR-90	immortalized cell line	fetal	female	Homo sapiens		https://www.encodeproject.org/files/ENCFF000YEC/@@download/ENCFF000YEC.bigWig	hg19
ENCFF002CXQ	ENCSR000EHL	bed narrowPeak	K562	immortalized cell line	adult	female	Homo sapiens		https://www.encodeproject.org/files/ENCFF002CXQ/@@download/ENCFF002CXQ.bed.gz	hg19
ENCFF000YWS	ENCSR000EHL	bigWig	K562	immortalized cell line	adult	female	Homo sapiens		https://www.encodeproject.org/files/ENCFF000YWS/@@download/ENCFF000YWS.bigWig	hg19
ENCFF002CXO	ENCSR000EHP	bed narrowPeak	K562	immortalized cell line	adult	female	Homo sapiens	interferon gamma	https://www.encodeproject.org/files/ENCFF002CXO/@@download/ENCFF002CXO.bed.gz	hg19
ENCFF000YWJ	ENCSR000EHP	bigWig	K562	immortalized cell line	adult	female	Homo sapiens	interferon gamma	https://www.encodeproject.org/files/ENCFF000YWJ/@@download/ENCFF000YWJ.bigWig	hg19
ENCFF002CRK	ENCSR000EUU	bed narrowPeak	HCT116	immortalized cell line	unknown	male	Homo sapiens		https://www.encodeproject.org/files/ENCFF002CRK/@@download/ENCFF002CRK.bed.gz	hg19
ENCFF000WXA	ENCSR000EUU	bigWig	HCT116	immortalized cell line	unknown	male	Homo sapiens		https://www.encodeproject.org/files/ENCFF000WXA/@@download/ENCFF000WXA.bigWig	hg19
ENCFF002CZW	ENCSR000EXO	bed narrowPeak	erythroblast	primary cell	unknown	male	Homo sapiens		https://www.encodeproject.org/files/ENCFF002CZW/@@download/ENCFF002CZW.bed.gz	hg19
ENCFF000ZOP	ENCSR000EXO	bigWig	erythroblast	primary cell	unknown	male	Homo sapiens		https://www.encodeproject.org/files/ENCFF000ZOP/@@download/ENCFF000ZOP.bigWig	hg19
ENCFF002CZY	ENCSR000EXX	bed narrowPeak	Raji	immortalized cell line	child	male	Homo sapiens		https://www.encodeproject.org/files/ENCFF002CZY/@@download/ENCFF002CZY.bed.gz	hg19
ENCFF000ZPO	ENCSR000EXX	bigWig	Raji	immortalized cell line	child	male	Homo sapiens		https://www.encodeproject.org/files/ENCFF000ZPO/@@download/ENCFF000ZPO.bigWig	hg19
ENCFF002CPH	ENCSR000EYW	bed narrowPeak	GM12878	immortalized cell line	adult	female	Homo sapiens		https://www.encodeproject.org/files/ENCFF002CPH/@@download/ENCFF002CPH.bed.gz	hg19
ENCFF000WCA	ENCSR000EYW	bigWig	GM12878	immortalized cell line	adult	female	Homo sapiens		https://www.encodeproject.org/files/ENCFF000WCA/@@download/ENCFF000WCA.bigWig	hg19
ENCFF002CRO	ENCSR000EZA	bed narrowPeak	HEK293	immortalized cell line	embryonic	female	Homo sapiens		https://www.encodeproject.org/files/ENCFF002CRO/@@download/ENCFF002CRO.bed.gz	hg19
ENCFF000WYF	ENCSR000EZA	bigWig	HEK293	immortalized cell line	embryonic	female	Homo sapiens		https://www.encodeproject.org/files/ENCFF000WYF/@@download/ENCFF000WYF.bigWig	hg19
ENCFF002CSY	ENCSR000EZL	bed narrowPeak	HeLa-S3	immortalized cell line	adult	female	Homo sapiens		https://www.encodeproject.org/files/ENCFF002CSY/@@download/ENCFF002CSY.bed.gz	hg19
ENCFF000XJT	ENCSR000EZL	bigWig	HeLa-S3	immortalized cell line	adult	female	Homo sapiens		https://www.encodeproject.org/files/ENCFF000XJT/@@download/ENCFF000XJT.bigWig	hg19
ENCFF001VKU	ENCSR000EZQ	bed narrowPeak	HepG2	immortalized cell line	child	male	Homo sapiens	pravastatin	https://www.encodeproject.org/files/ENCFF001VKU/@@download/ENCFF001VKU.bed.gz	hg19
ENCFF000XWN	ENCSR000EZQ	bigWig	HepG2	immortalized cell line	child	male	Homo sapiens	pravastatin	https://www.encodeproject.org/files/ENCFF000XWN/@@download/ENCFF000XWN.bigWig	hg19
ENCFF002CXR	ENCSR000FAJ	bed narrowPeak	K562	immortalized cell line	adult	female	Homo sapiens		https://www.encodeproject.org/files/ENCFF002CXR/@@download/ENCFF002CXR.bed.gz	hg19
ENCFF000YWY	ENCSR000FAJ	bigWig	K562	immortalized cell line	adult	female	Homo sapiens		https://www.encodeproject.org/files/ENCFF000YWY/@@download/ENCFF000YWY.bigWig	hg19
ENCFF002CZQ	ENCSR000FAL	bed narrowPeak	NB4	immortalized cell line	adult	female	Homo sapiens		https://www.encodeproject.org/files/ENCFF002CZQ/@@download/ENCFF002CZQ.bed.gz	hg19
ENCFF000ZMT	ENCSR000FAL	bigWig	NB4	immortalized cell line	adult	female	Homo sapiens		https://www.encodeproject.org/files/ENCFF000ZMT/@@download/ENCFF000ZMT.bigWig	hg19
ENCFF002CXP	ENCSR000FAW	bed narrowPeak	K562	immortalized cell line	adult	female	Homo sapiens	interferon gamma	https://www.encodeproject.org/files/ENCFF002CXP/@@download/ENCFF002CXP.bed.gz	hg19
ENCFF000YWN	ENCSR000FAW	bigWig	K562	immortalized cell line	adult	female	Homo sapiens	interferon gamma	https://www.encodeproject.org/files/ENCFF000YWN/@@download/ENCFF000YWN.bigWig	hg19
ENCFF002CXN	ENCSR000FAX	bed narrowPeak	K562	immortalized cell line	adult	female	Homo sapiens	interferon alpha	https://www.encodeproject.org/files/ENCFF002CXN/@@download/ENCFF002CXN.bed.gz	hg19
ENCFF000YWF	ENCSR000FAX	bigWig	K562	immortalized cell line	adult	female	Homo sapiens	interferon alpha	https://www.encodeproject.org/files/ENCFF000YWF/@@download/ENCFF000YWF.bigWig	hg19
ENCFF002CXM	ENCSR000FAY	bed narrowPeak	K562	immortalized cell line	adult	female	Homo sapiens	interferon alpha	https://www.encodeproject.org/files/ENCFF002CXM/@@download/ENCFF002CXM.bed.gz	hg19
ENCFF000YWB	ENCSR000FAY	bigWig	K562	immortalized cell line	adult	female	Homo sapiens	interferon alpha	https://www.encodeproject.org/files/ENCFF000YWB/@@download/ENCFF000YWB.bigWig	hg19
ENCFF001XVA	ENCSR000AIX	bed narrowPeak	myocyte	in vitro differentiated cells	unknown	unknown	Mus musculus		https://www.encodeproject.org/files/ENCFF001XVA/@@download/ENCFF001XVA.bed.gz	mm9
ENCFF001IFU	ENCSR000AIX	bigWig	myocyte	in vitro differentiated cells	unknown	unknown	Mus musculus		https://www.encodeproject.org/files/ENCFF001IFU/@@download/ENCFF001IFU.bigWig	mm9
ENCFF001YIJ	ENCSR000ERQ	bed narrowPeak	CH12.LX	immortalized cell line	unknown	female	Mus musculus		https://www.encodeproject.org/files/ENCFF001YIJ/@@download/ENCFF001YIJ.bed.gz	mm9
ENCFF001NKA	ENCSR000ERQ	bigWig	CH12.LX	immortalized cell line	unknown	female	Mus musculus		https://www.encodeproject.org/files/ENCFF001NKA/@@download/ENCFF001NKA.bigWig	mm9
ENCFF001YJZ	ENCSR000ETG	bed narrowPeak	MEL cell line	immortalized cell line	unknown	unknown	Mus musculus	dimethyl sulfoxide	https://www.encodeproject.org/files/ENCFF001YJZ/@@download/ENCFF001YJZ.bed.gz	mm9
ENCFF001NXU	ENCSR000ETG	bigWig	MEL cell line	immortalized cell line	unknown	unknown	Mus musculus	dimethyl sulfoxide	https://www.encodeproject.org/files/ENCFF001NXU/@@download/ENCFF001NXU.bigWig	mm9
ENCFF001YKA	ENCSR000EUC	bed narrowPeak	MEL cell line	immortalized cell line	unknown	unknown	Mus musculus		https://www.encodeproject.org/files/ENCFF001YKA/@@download/ENCFF001YKA.bed.gz	mm9
ENCFF001NXZ	ENCSR000EUC	bigWig	MEL cell line	immortalized cell line	unknown	unknown	Mus musculus		https://www.encodeproject.org/files/ENCFF001NXZ/@@download/ENCFF001NXZ.bigWig	mm9
