# Supplementary material for: RetrogeneDB–a database of plant and animal retrocopies
Source: Database (Oxford). 2017 Jul 14;2017:bax038. doi: 10.1093/database/bax038 (PMC5509963; doi:10.1093/database/bax038)
Supplement: Supplementary Data [file bax038_Supp.zip › ST6.xlsx]

## Sheet: Arkusz1
The following description was based on the FANTOM5 libraries description (http://fantom.gsc.riken.jp/5/data/)
id	Unique Library ID	source_name	ff_ontology	species	description	catalog_id	category	sex	age	developmental_stage	tissue	cell_lot	cell_type	catalogue_id	provider	material_type
1	CNhs10608	10000-101A1	FF:10000-101A1	Homo sapiens	Clontech Human Universal Reference Total RNA, pool1	9052727A	tissues	mixed		UNDEFINED	unclassifiable	NA	CELL MIXTURE - tissue sample	NA	Clontech	Total RNA
2	CNhs10610	10002-101A5	FF:10002-101A5	Homo sapiens	SABiosciences XpressRef Human Universal Total RNA, pool1	B208251	tissues	mixed		UNDEFINED	unclassifiable	NA	CELL MIXTURE - tissue sample	NA	SABiosciences	Total RNA
3	CNhs10612	10007-101B4	FF:10007-101B4	Homo sapiens	Universal RNA - Human Normal Tissues Biochain, pool1	B208251	tissues	mixed		34-76 years old adult	unclassifiable	NA	CELL MIXTURE - tissue sample	NA	Biochain	Total RNA
4	CNhs10615	10010-101C1	FF:10010-101C1	Homo sapiens	adipose tissue, adult, pool1	0910061 -1	tissues	mixed		65,65,76 years old adult	adipose tissue	NA	CELL MIXTURE - tissue sample	NA	Ambion	Total RNA
5	CNhs10616	10011-101C2	FF:10011-101C2	Homo sapiens	bladder, adult, pool1	0910061 -2	tissues	mixed		55,58,79 years old adult	bladder	NA	CELL MIXTURE - tissue sample	NA	Ambion	Total RNA
6	CNhs10617	10012-101C3	FF:10012-101C3	Homo sapiens	brain, adult, pool1	0910061 -3	tissues	mixed		77,79,81 years old adult	brain	NA	CELL MIXTURE - tissue sample	NA	Ambion	Total RNA
7	CNhs10618	10013-101C4	FF:10013-101C4	Homo sapiens	cervix, adult, pool1	0910061 -4	tissues	female		40,46,57,65 years old adult	cervix	NA	CELL MIXTURE - tissue sample	NA	Ambion	Total RNA
8	CNhs10619	10014-101C5	FF:10014-101C5	Homo sapiens	colon, adult, pool1	0910061 -5	tissues	mixed		62,83,84 years old adult	colon	NA	CELL MIXTURE - tissue sample	NA	Ambion	Total RNA
9	CNhs10620	10015-101C6	FF:10015-101C6	Homo sapiens	esophagus, adult, pool1	0910061 -6	tissues	mixed		68,74,75 years old adult	esophagus	NA	CELL MIXTURE - tissue sample	NA	Ambion	Total RNA
10	CNhs10621	10016-101C7	FF:10016-101C7	Homo sapiens	heart, adult, pool1	0910061 -7	tissues	mixed		70,73,74 years old adult	heart	NA	CELL MIXTURE - tissue sample	NA	Ambion	Total RNA
11	CNhs10622	10017-101C8	FF:10017-101C8	Homo sapiens	kidney, adult, pool1	0910061 -8	tissues	female		60,62,63 years old adult	kidney	NA	CELL MIXTURE - tissue sample	NA	Ambion	Total RNA
12	CNhs10624	10018-101C9	FF:10018-101C9	Homo sapiens	liver, adult, pool1	0910061 -9	tissues	mixed		64,69,70 years old adult	liver	NA	CELL MIXTURE - tissue sample	NA	Ambion	Total RNA
13	CNhs10625	10019-101D1	FF:10019-101D1	Homo sapiens	lung, adult, pool1	0910061 -10	tissues	mixed		46,65,94 years old adult	lung	NA	CELL MIXTURE - tissue sample	NA	Ambion	Total RNA
14	CNhs10626	10020-101D2	FF:10020-101D2	Homo sapiens	ovary, adult, pool1	0910061 -11	tissues	female		47,75,84 years old adult	ovary	NA	CELL MIXTURE - tissue sample	NA	Ambion	Total RNA
15	CNhs10627	10021-101D3	FF:10021-101D3	Homo sapiens	placenta, adult, pool1	0910061 -12	tissues	female		adult	placenta	NA	CELL MIXTURE - tissue sample	NA	Ambion	Total RNA
16	CNhs10628	10022-101D4	FF:10022-101D4	Homo sapiens	prostate, adult, pool1	0910061 -13	tissues	male		73,79,93 years old adult	prostate	NA	CELL MIXTURE - tissue sample	NA	Ambion	Total RNA
17	CNhs10629	10023-101D5	FF:10023-101D5	Homo sapiens	skeletal muscle, adult, pool1	0910061 -14	tissues	mixed		55,79,79 years old adult	skeletal muscle	NA	CELL MIXTURE - tissue sample	NA	Ambion	Total RNA
18	CNhs10630	10024-101D6	FF:10024-101D6	Homo sapiens	small intestine, adult, pool1	0910061 -15	tissues	mixed		15,40,85 years old adult	small intestine	NA	CELL MIXTURE - tissue sample	NA	Ambion	Total RNA
19	CNhs10631	10025-101D7	FF:10025-101D7	Homo sapiens	spleen, adult, pool1	0910061 -16	tissues	male		39,50,70 years old adult	spleen	NA	CELL MIXTURE - tissue sample	NA	Ambion	Total RNA
20	CNhs10632	10026-101D8	FF:10026-101D8	Homo sapiens	testis, adult, pool1	0910061 -17	tissues	male		34,53,86 years old adult	testis	NA	CELL MIXTURE - tissue sample	NA	Ambion	Total RNA
21	CNhs10633	10027-101D9	FF:10027-101D9	Homo sapiens	thymus, adult, pool1	0910061 -18	tissues	male		0.5,0.5,0.83 years old infant	thymus	NA	CELL MIXTURE - tissue sample	NA	Ambion	Total RNA
22	CNhs10634	10028-101E1	FF:10028-101E1	Homo sapiens	thyroid, adult, pool1	0910061 -19	tissues	mixed		67,68,78 years old adult	thyroid	NA	CELL MIXTURE - tissue sample	NA	Ambion	Total RNA
23	CNhs10635	10029-101E2	FF:10029-101E2	Homo sapiens	trachea, adult, pool1	0910061 -20	tissues	mixed		59,72,78 years old adult	trachea	NA	CELL MIXTURE - tissue sample	NA	Ambion	Total RNA
24	CNhs10636	10030-101E3	FF:10030-101E3	Homo sapiens	retina, adult, pool1	9100123A	tissues	mixed		24-65 years old adult	retina	NA	CELL MIXTURE - tissue sample	NA	Clontech	Total RNA
25	CNhs10637	10031-101E4	FF:10031-101E4	Homo sapiens	temporal lobe, adult, pool1	7090051	tissues	mixed		32-61 years old adult	temporal lobe	NA	CELL MIXTURE - tissue sample	NA	Clontech	Total RNA
26	CNhs10638	10032-101E5	FF:10032-101E5	Homo sapiens	postcentral gyrus, adult, pool1	3040377	tissues	mixed		44-52 years old adult	postcentral gyrus	NA	CELL MIXTURE - tissue sample	NA	Clontech	Total RNA
27	CNhs10640	10033-101E6	FF:10033-101E6	Homo sapiens	pons, adult, pool1	8101345A	tissues	mixed		18-54 years old adult	pons	NA	CELL MIXTURE - tissue sample	NA	Clontech	Total RNA
28	CNhs10641	10034-101E7	FF:10034-101E7	Homo sapiens	parietal lobe, adult, pool1	636571	tissues	mixed		35-89 years old adult	parietal lobe	NA	CELL MIXTURE - tissue sample	NA	Clontech	Total RNA
29	CNhs10642	10035-101E8	FF:10035-101E8	Homo sapiens	paracentral gyrus, adult, pool1	3040378	tissues	mixed		22-69 years old adult	paracentral gyrus	NA	CELL MIXTURE - tissue sample	NA	Clontech	Total RNA
30	CNhs10643	10036-101E9	FF:10036-101E9	Homo sapiens	occipital pole, adult, pool1	3040374	tissues	mixed		22-68 years old adult	occipital pole	NA	CELL MIXTURE - tissue sample	NA	Clontech	Total RNA
31	CNhs10644	10037-101F1	FF:10037-101F1	Homo sapiens	nucleus accumbens, adult, pool1	6070307	tissues	mixed		23-56 years old adult	nucleus accumbens	NA	CELL MIXTURE - tissue sample	NA	Clontech	Total RNA
32	CNhs10645	10038-101F2	FF:10038-101F2	Homo sapiens	medulla oblongata, adult, pool1	7060209	tissues	mixed		18-64 years old adult	medulla oblongata	NA	CELL MIXTURE - tissue sample	NA	Clontech	Total RNA
33	CNhs10646	10039-101F3	FF:10039-101F3	Homo sapiens	insula, adult, pool1	3040372	tissues	mixed		20-68 years old adult	insula	NA	CELL MIXTURE - tissue sample	NA	Clontech	Total RNA
34	CNhs10647	10040-101F4	FF:10040-101F4	Homo sapiens	frontal lobe, adult, pool1	8121115A	tissues	mixed		32-61 years old adult	frontal lobe	NA	CELL MIXTURE - tissue sample	NA	Clontech	Total RNA
35	CNhs10648	10041-101F5	FF:10041-101F5	Homo sapiens	dura mater, adult, donor1	3040808	tissues	female		59 years old adult	dura mater	NA	CELL MIXTURE - tissue sample	NA	Clontech	Total RNA
36	CNhs10649	10042-101F6	FF:10042-101F6	Homo sapiens	corpus callosum, adult, pool1	6080307	tissues	mixed		24-68 years old adult	corpus callosum	NA	CELL MIXTURE - tissue sample	NA	Clontech	Total RNA
37	CNhs10650	10043-101F7	FF:10043-101F7	Homo sapiens	thymus, fetal, pool1	5040223	tissues	mixed		22-34 weeks fetus	thymus	NA	CELL MIXTURE - tissue sample	NA	Clontech	Total RNA
38	CNhs10651	10044-101F8	FF:10044-101F8	Homo sapiens	spleen, fetal, pool1	3040796	tissues	mixed		12-31 weeks fetus	spleen	NA	CELL MIXTURE - tissue sample	NA	Clontech	Total RNA
39	CNhs10652	10045-101F9	FF:10045-101F9	Homo sapiens	kidney, fetal, pool1	8082007A	tissues	mixed		12-31 weeks fetus	kidney	NA	CELL MIXTURE - tissue sample	NA	Clontech	Total RNA
40	CNhs10653	10046-101G1	FF:10046-101G1	Homo sapiens	heart, fetal, pool1	9041413A	tissues	mixed		12-31 weeks fetus	heart	NA	CELL MIXTURE - tissue sample	NA	Clontech	Total RNA
41	CNhs10654	10047-101G2	FF:10047-101G2	Homo sapiens	tonsil, adult, pool1	9120165A	tissues	mixed		22-61 years old adult	tonsil	NA	CELL MIXTURE - tissue sample	NA	Clontech	Total RNA
42	CNhs10722	10399-106A3	FF:10399-106A3	Homo sapiens	acute myeloid leukemia (FAB M5) cell line:THP-1 (fresh)		cell lines	male	1	1 year old child	blood		monoblast			Total RNA
43	CNhs10723	10400-106A4	FF:10400-106A4	Homo sapiens	acute myeloid leukemia (FAB M5) cell line:THP-1 (revived)		cell lines	male	1	1 year old child	blood		monoblast			Total RNA
44	CNhs10724	10405-106A9	FF:10405-106A9	Homo sapiens	acute myeloid leukemia (FAB M5) cell line:THP-1 (thawed)		cell lines	male	1	1 year old child	blood		monoblast			Total RNA
45	CNhs10726	10408-106B3	FF:10408-106B3	Homo sapiens	lung adenocarcinoma cell line:PC-14		cell lines	unknown	unknown		lung		unclassifiable	RCB0446	RIKEN Bioresource centre	Total RNA
46	CNhs10727	10409-106B4	FF:10409-106B4	Homo sapiens	chronic myelogenous leukemia cell line:KU812		cell lines	male	unknown		blood		basophil progenitor cell	RCB0495	RIKEN Bioresource centre	Total RNA
47	CNhs10728	10410-106B5	FF:10410-106B5	Homo sapiens	extraskeletal myxoid chondrosarcoma cell line:H-EMC-SS		cell lines	female	77	77 year old adult	ANATOMICAL SYSTEM		chondroblast	RCB0508	RIKEN Bioresource centre	Total RNA
48	CNhs10729	10411-106B6	FF:10411-106B6	Homo sapiens	renal cell carcinoma cell line:OS-RC-2		cell lines	male	unknown		kidney		unclassifiable	RCB0735	RIKEN Bioresource centre	Total RNA
49	CNhs10730	10412-106B7	FF:10412-106B7	Homo sapiens	malignant trichilemmal cyst cell line:DJM-1		cell lines	female	87	87 year old adult	hair follicle		hair follicle, outer root sheath cell	RCB0736	RIKEN Bioresource centre	Total RNA
50	CNhs10731	10413-106B8	FF:10413-106B8	Homo sapiens	glioma cell line:GI-1		cell lines	male	61	61 year old adult	brain		glioblast	RCB0763	RIKEN Bioresource centre	Total RNA
51	CNhs10732	10414-106B9	FF:10414-106B9	Homo sapiens	maxillary sinus tumor cell line:HSQ-89		cell lines	male	74	74 year old adult	sinus		unclassifiable	RCB0789	RIKEN Bioresource centre	Total RNA
52	CNhs10733	10415-106C1	FF:10415-106C1	Homo sapiens	gall bladder carcinoma cell line:TGBC2TKB		cell lines	female	unknown		gall bladder		unclassifiable	RCB1130	RIKEN Bioresource centre	Total RNA
53	CNhs10734	10417-106C3	FF:10417-106C3	Homo sapiens	papillotubular adenocarcinoma cell line:TGBC18TKB		cell lines	female	79	79 year old adult	duodenum		unclassifiable	RCB1169	RIKEN Bioresource centre	Total RNA
54	CNhs10735	10418-106C4	FF:10418-106C4	Homo sapiens	transitional-cell carcinoma cell line:5637		cell lines	male	68	68 year old adult	bladder		unclassifiable	RCB1191	RIKEN Bioresource centre	Total RNA
55	CNhs10736	10419-106C5	FF:10419-106C5	Homo sapiens	breast carcinoma cell line:MDA-MB-453		cell lines	female	unknown		breast		unclassifiable	RCB1192	RIKEN Bioresource centre	Total RNA
56	CNhs10737	10420-106C6	FF:10420-106C6	Homo sapiens	colon carcinoma cell line:COLO-320		cell lines	female	55	55 year old adult	colon		unclassifiable	RCB1193	RIKEN Bioresource centre	Total RNA
57	CNhs10738	10421-106C7	FF:10421-106C7	Homo sapiens	adult T-cell leukemia cell line:ATN-1		cell lines	male	47	47 year old adult	blood		t cell	RCB1440	RIKEN Bioresource centre	Total RNA
58	CNhs10739	10422-106C8	FF:10422-106C8	Homo sapiens	Burkitt's lymphoma cell line:DAUDI		cell lines	male	16	16 year old adolescent	blood		b cell	RCB1640	RIKEN Bioresource centre	Total RNA
59	CNhs10740	10423-106C9	FF:10423-106C9	Homo sapiens	choriocarcinoma cell line:BeWo		cell lines	male	fetal	fetus	placenta		trophoblast cell	RCB1644	RIKEN Bioresource centre	Total RNA
60	CNhs10741	10424-106D1	FF:10424-106D1	Homo sapiens	splenic lymphoma with villous lymphocytes cell line:SLVL		cell lines	female	70	70 year old adult	blood		b cell	RCB1702	RIKEN Bioresource centre	Total RNA
61	CNhs10742	10425-106D2	FF:10425-106D2	Homo sapiens	astrocytoma cell line:TM-31		cell lines	female	42	42 year old adult	brain		astrocyte	RCB1731	RIKEN Bioresource centre	Total RNA
62	CNhs10743	10426-106D3	FF:10426-106D3	Homo sapiens	epidermoid carcinoma cell line:A431		cell lines	female	85	85 year old adult	vulva		unclassifiable	RCB1872	RIKEN Bioresource centre	Total RNA
63	CNhs10744	10427-106D4	FF:10427-106D4	Homo sapiens	b cell line:RPMI1788		cell lines	male	33	33 year old adult	blood		b cell	RCB1878	RIKEN Bioresource centre	Total RNA
64	CNhs10745	10428-106D5	FF:10428-106D5	Homo sapiens	anaplastic carcinoma cell line:8305C		cell lines	unknown			thyroid		unclassifiable	RCB1909	RIKEN Bioresource centre	Total RNA
65	CNhs10746	10429-106D6	FF:10429-106D6	Homo sapiens	acute lymphoblastic leukemia (T-ALL) cell line:HPB-ALL		cell lines	male	unknown		blood		t cell	RCB1935	RIKEN Bioresource centre	Total RNA
66	CNhs10747	10430-106D7	FF:10430-106D7	Homo sapiens	non T non B acute lymphoblastic leukemia (ALL) cell line:P30/OHK		cell lines	female	11	11 year old child	blood		lymphocyte	RCB1938	RIKEN Bioresource centre	Total RNA
67	CNhs10748	10431-106D8	FF:10431-106D8	Homo sapiens	epidermoid carcinoma cell line:Ca Ski		cell lines	female	40	40 year old adult	cervix		unclassifiable	RCB1947	RIKEN Bioresource centre	Total RNA
68	CNhs10750	10432-106D9	FF:10432-106D9	Homo sapiens	bile duct carcinoma cell line:HuCCT1		cell lines	unknown	56	56 year old adult	bile duct		duct cell, bile duct	RCB1960	RIKEN Bioresource centre	Total RNA
69	CNhs10751	10433-106E1	FF:10433-106E1	Homo sapiens	giant cell carcinoma cell line:Lu99B		cell lines	male	63	63 year old adult	lung		unclassifiable	RCB1971	RIKEN Bioresource centre	Total RNA
70	CNhs10752	10434-106E2	FF:10434-106E2	Homo sapiens	oral squamous cell carcinoma cell line:Ca9-22		cell lines	male	unknown		gum		unclassifiable	RCB1976	RIKEN Bioresource centre	Total RNA
71	CNhs10753	10436-106E4	FF:10436-106E4	Homo sapiens	signet ring carcinoma cell line:Kato III		cell lines	unknown			stomach		unclassifiable	RCB2088	RIKEN Bioresource centre	Total RNA
72	CNhs10837	11207-116A1	FF:11207-116A1	Homo sapiens	Endothelial Cells - Aortic, donor0		primary cells				aorta	lot:1559	blood vessel endothelial cell		Cell Applications	Total RNA
73	CNhs10838	11210-116A4	FF:11210-116A4	Homo sapiens	Smooth Muscle Cells - Aortic, donor0		primary cells	male	54	54 years old adult	aorta	lot:1441	smooth muscle cell		Cell Applications	Total RNA
74	CNhs10839	11212-116A6	FF:11212-116A6	Homo sapiens	Smooth Muscle Cells - Umbilical artery, donor0		primary cells				umbilical artery	lot:1222	smooth muscle cell		Cell Applications	Total RNA
75	CNhs10842	11215-116A9	FF:11215-116A9	Homo sapiens	Retinal Pigment Epithelial Cells, donor0		primary cells				retina	N/A	retinal pigment epithelial cell	N/A	Sciencell	Total RNA
76	CNhs10843	11216-116B1	FF:11216-116B1	Homo sapiens	Urothelial cells, donor0		primary cells				bladder	N/A	urothelial cell	N/A	Sciencell	Total RNA
77	CNhs10844	11217-116B2	FF:11217-116B2	Homo sapiens	Mesenchymal stem cells - adipose, donor0		primary cells				adipose tissue	N/A	mesenchymal stem cell	N/A	Sciencell	Total RNA
78	CNhs10845	11218-116B3	FF:11218-116B3	Homo sapiens	Mesenchymal stem cells - hepatic, donor0		primary cells				liver	N/A	mesenchymal stem cell	N/A	Sciencell	Total RNA
79	CNhs10846	11219-116B4	FF:11219-116B4	Homo sapiens	Mesenchymal Stem Cells - Vertebral, donor1		primary cells				spinal cord	N/A	mesenchymal stem cell	N/A	Sciencell	Total RNA
80	CNhs10847	11220-116B5	FF:11220-116B5	Homo sapiens	Sebocyte, donor1		primary cells	male		29 years old adult	skin	N/A	sebocyte	N/A	N/A	Total RNA
81	CNhs10848	11222-116B7	FF:11222-116B7	Homo sapiens	Fibroblast - Gingival, donor4 (GFH2)		primary cells	male	22	22 years old adult	gum	N/A	fibroblast	N/A	N/A	Total RNA
82	CNhs10850	11247-116E5	FF:11247-116E5	Homo sapiens	Mesothelial Cells, donor1		primary cells	female	45	45 years old adult	mesothelium	lot:MES042308	mesothelial cell	F-MES-F	Zenbio	Total RNA
83	CNhs10851	11255-116F4	FF:11255-116F4	Homo sapiens	Sertoli Cells, donor1		primary cells	male	23	23 years old adult	testis	lot:230501081	sertoli cell	MM-HSE-2305	Lonza	Total RNA
84	CNhs10852	11224-116B9	FF:11224-116B9	Homo sapiens	CD14+ Monocytes, donor1	Mon725	primary cells	male	47	47 years old adult	blood	N/A	monocyte	N/A	3HBiomedical	Total RNA
85	CNhs10853	11225-116C1	FF:11225-116C1	Homo sapiens	CD4+ T Cells, donor1	CD4T727	primary cells	male	53	53 years old adult	blood	N/A	t cell, CD4+	N/A	3HBiomedical	Total RNA
86	CNhs10854	11226-116C2	FF:11226-116C2	Homo sapiens	CD8+ T Cells, donor1	CD8T725	primary cells	male	47	47 years old adult	blood	N/A	t cell, CD8+	N/A	3HBiomedical	Total RNA
87	CNhs10855	11227-116C3	FF:11227-116C3	Homo sapiens	Dendritic Cells - monocyte immature derived, donor1	DC723	primary cells	female	57	57 years old adult	blood	N/A	dendritic cell, myeloid, immature	N/A	3HBiomedical	Total RNA
88	CNhs10857	11228-116C4	FF:11228-116C4	Homo sapiens	Dendritic Cells - plasmacytoid, donor1	PDC737	primary cells	female	22	22 years old adult	blood	N/A	dendritic cell, plasmacytoid	N/A	3HBiomedical	Total RNA
89	CNhs10858	11229-116C5	FF:11229-116C5	Homo sapiens	CD14+ monocyte derived endothelial progenitor cells, donor1	EPC722	primary cells	male	65	65 years old adult	blood	N/A	blood vessel endothelial progenitor cell	N/A	3HBiomedical	Total RNA
90	CNhs10859	11230-116C6	FF:11230-116C6	Homo sapiens	Natural Killer Cells, donor1	NK725	primary cells	male	47	47 years old adult	blood	N/A	natural killer cell	N/A	3HBiomedical	Total RNA
91	CNhs10860	11231-116C7	FF:11231-116C7	Homo sapiens	Peripheral Blood Mononuclear Cells, donor1	PBMC721	primary cells	male	47	47 years old adult	blood	N/A	mononuclear cell	N/A	3HBiomedical	Total RNA
92	CNhs10861	11232-116C8	FF:11232-116C8	Homo sapiens	Macrophage - monocyte derived, donor1	Mac722	primary cells	male	65	65 years old adult	blood	N/A	macrophage	N/A	3HBiomedical	Total RNA
93	CNhs10862	11233-116C9	FF:11233-116C9	Homo sapiens	Neutrophils, donor1	Neu734	primary cells	male	66	66 years old adult	blood	N/A	neutrophil	N/A	3HBiomedical	Total RNA
94	CNhs10863	11234-116D1	FF:11234-116D1	Homo sapiens	Smooth Muscle Cells - Brain Vascular, donor1	2733	primary cells	unknown	fetal	fetus	brain	N/A	smooth muscle cell	N/A	Sciencell/3H	Total RNA
95	CNhs10864	11235-116D2	FF:11235-116D2	Homo sapiens	Astrocyte - cerebral cortex, donor1	1086	primary cells	unknown	fetal	fetus	cerebral cortex	N/A	astrocyte	N/A	Sciencell/3H	Total RNA
96	CNhs10865	11236-116D3	FF:11236-116D3	Homo sapiens	Endothelial Cells - Lymphatic, donor1	3719	primary cells	unknown	fetal	fetus	lymph node	N/A	endothelial cell, lymphatic	N/A	Sciencell/3H	Total RNA
97	CNhs10866	11237-116D4	FF:11237-116D4	Homo sapiens	Fibroblast - Gingival, donor1	428	primary cells	unknown	fetal	fetus	gum	N/A	fibroblast	N/A	Sciencell/3H	Total RNA
98	CNhs10867	11238-116D5	FF:11238-116D5	Homo sapiens	Fibroblast - Periodontal Ligament, donor1	1229	primary cells	unknown	fetal	fetus	periodontal ligament	N/A	fibroblast	N/A	Sciencell/3H	Total RNA
99	CNhs10868	11239-116D6	FF:11239-116D6	Homo sapiens	Smooth Muscle Cells - Colonic, donor1	1830	primary cells	unknown	fetal	fetus	colon	N/A	smooth muscle cell	N/A	Sciencell/3H	Total RNA
100	CNhs10869	11240-116D7	FF:11240-116D7	Homo sapiens	Skeletal Muscle Satellite Cells, donor1	2068	primary cells	unknown	fetal	fetus	skeletal muscle	N/A	satellite cell, skeletal muscle	N/A	Sciencell/3H	Total RNA
101	CNhs10870	11241-116D8	FF:11241-116D8	Homo sapiens	Myoblast, donor1	SKM1	primary cells	female	58	fetus	skeletal muscle	N/A	skeletal muscle myoblast	N/A	Sciencell/3H	Total RNA
102	CNhs10871	11242-116D9	FF:11242-116D9	Homo sapiens	Ciliary Epithelial Cells, donor1	579	primary cells	unknown	fetal	fetus	eye	N/A	ciliated epithelial cell	N/A	Sciencell/3H	Total RNA
103	CNhs10872	11243-116E1	FF:11243-116E1	Homo sapiens	Endothelial Cells - Umbilical vein, donor1	4242	primary cells	unknown	fetal	fetus	umbilical vein	N/A	blood vessel endothelial cell	N/A	Sciencell/3H	Total RNA
104	CNhs10874	11245-116E3	FF:11245-116E3	Homo sapiens	Fibroblast - Aortic Adventitial, donor1		primary cells	female	68	68 years old adult	aorta	lot:7F3236	fibroblast	CC-7014	Lonza	Total RNA
105	CNhs10875	11246-116E4	FF:11246-116E4	Homo sapiens	Intestinal epithelial cells (polarized), donor1		primary cells	unknown	19	19 years old adult	small intestine	lot:RI519	epithelial cell, intestinal	CS-ABI-519	Cell systems	Total RNA
106	CNhs10876	11248-116E6	FF:11248-116E6	Homo sapiens	Anulus Pulposus Cell, donor1	lot:5026	primary cells	unknown			spinal cord		anulus fibrosus cell of intervertebral disc	N/A	Sciencell/3H	Total RNA
107	CNhs10877	11249-116E7	FF:11249-116E7	Homo sapiens	Pancreatic stromal cells, donor1		primary cells	male	39	39 years old adult	pancreas	lot:RI513	pancreatic stromal cell	CS-ABI-513	Cell systems	Total RNA
108	CNhs10878	11250-116E8	FF:11250-116E8	Homo sapiens	Fibroblast - Pulmonary Artery, donor1	lot:2546	primary cells	unknown			pulmonary artery		fibroblast	N/A	Sciencell/3H	Total RNA
109	CNhs10879	11251-116E9	FF:11251-116E9	Homo sapiens	Keratinocyte - oral, donor1	lot:4853	primary cells	unknown			gum		keratinocyte	N/A	Sciencell/3H	Total RNA
110	CNhs10881	11252-116F1	FF:11252-116F1	Homo sapiens	Nucleus Pulposus Cell, donor1	lot:4769	primary cells	unknown			spinal cord		nucleus pulposus cell of intervertebral disc	N/A	Sciencell/3H	Total RNA
111	CNhs10882	11253-116F2	FF:11253-116F2	Homo sapiens	Prostate Epithelial Cells (polarized), donor1		primary cells	male	56	56 years old adult	prostate	lot:RI3739	epithelial cell	CS-ABI-3739	Cell systems	Total RNA
112	CNhs10883	11254-116F3	FF:11254-116F3	Homo sapiens	Prostate Stromal Cells, donor1		primary cells	male	55	55 years old adult	prostate	lot:3F0211	prostatic stromal cell	CC-2508	Lonza	Total RNA
113	CNhs10884	11256-116F5	FF:11256-116F5	Homo sapiens	Small Airway Epithelial Cells, donor1		primary cells	female	19	19 years old adult	lung	lot:4F0715	pneumocyte	CC-2547	Lonza	Total RNA
114	CNhs11045	10449-106F8	FF:10449-106F8	Homo sapiens	cord blood derived cell line:COBL-a untreated		cell lines				blood		unclassifiable			Total RNA
115	CNhs11046	10450-106F9	FF:10450-106F9	Homo sapiens	embryonic kidney cell line: HEK293/SLAM untreated		cell lines				kidney		unclassifiable			Total RNA
116	CNhs11047	10451-106G1	FF:10451-106G1	Homo sapiens	embryonic kidney cell line: HEK293/SLAM infection, 24hr		cell lines				kidney		unclassifiable			Total RNA
117	CNhs11049	10452-106G2	FF:10452-106G2	Homo sapiens	cord blood derived cell line:COBL-a 24h infection(-C)		cell lines				blood		unclassifiable			Total RNA
118	CNhs11050	10453-106G3	FF:10453-106G3	Homo sapiens	cord blood derived cell line:COBL-a 24h infection		cell lines				blood		unclassifiable			Total RNA
119	CNhs11051	11376-118A8	FF:11376-118A8	Homo sapiens	Adipocyte - breast, donor1		primary cells	female	52	52 years old adult	breast	lot:BR020399A	adipocyte	F-BR-F	Zenbio	Total RNA
120	CNhs11052	11467-119B9	FF:11467-119B9	Homo sapiens	Preadipocyte - breast, donor1		primary cells	female	52	52 years old adult	breast	lot:BR020399A	preadipocyte	F-BR-F	Zenbio	Total RNA
121	CNhs11054	11473-119C6	FF:11473-119C6	Homo sapiens	Adipocyte - omental, donor1		primary cells					lot:OM042105B				Total RNA
122	CNhs11057	11548-120B9	FF:11548-120B9	Homo sapiens	Mesenchymal Stem Cells - Wharton's Jelly, donor1		primary cells	female	?	fetus	umbilical cord	lot:505	mesenchymal stem cell	HMSC.WJ-500	CET	Total RNA
123	CNhs11061	11221-116B6	FF:11221-116B6	Homo sapiens	Gingival epithelial cells, donor1 (GEA11)		primary cells	female	61	61 years old adult	gum	N/A	epithelial cell	N/A	N/A	Total RNA
124	CNhs11062	11227-116C3	FF:11227-116C3	Homo sapiens	Dendritic Cells - monocyte immature derived, donor1	DC723	primary cells	female	57	57 years old adult	blood	N/A	dendritic cell, myeloid, immature	N/A	3HBiomedical	Total RNA
125	CNhs11063	11275-116H6	FF:11275-116H6	Homo sapiens	Neural stem cells, donor1	2457	primary cells	unknown	embryo 19week	19 weeks old fetus	brain	N/A	neural stem cell	N/A	Cell Applications	Total RNA
126	CNhs11064	11272-116H3	FF:11272-116H3	Homo sapiens	Keratinocyte - epidermal, donor1	1327	primary cells	male	54	54 years old adult	skin	N/A	keratinocyte	N/A	Cell Applications	Total RNA
127	CNhs11065	11468-119C1	FF:11468-119C1	Homo sapiens	Preadipocyte - omental, donor1		primary cells	female	58	58 years old adult	omentum	lot:OM042105B	preadipocyte	F-OP-F	Zenbio	Total RNA
128	CNhs11067	11287-116I9	FF:11287-116I9	Homo sapiens	Smooth Muscle Cells - Internal Thoracic Artery, donor1	1696	primary cells	female	34	34 years old adult	internal thoracic artery	N/A	smooth muscle cell	N/A	Cell Applications	Total RNA
129	CNhs11068	11291-117A4	FF:11291-117A4	Homo sapiens	Synoviocyte, donor1	2506	primary cells	female	57	57 years old adult	synovium	N/A	synovial cell	N/A	Cell Applications	Total RNA
130	CNhs11073	11487-119E2	FF:11487-119E2	Homo sapiens	Mast cell - stimulated, donor1		primary cells	female	76	76 years old adult	skin		mast cell			Total RNA
131	CNhs11074	11555-120C7	FF:11555-120C7	Homo sapiens	Fibroblast - skin spinal muscular atrophy, donor1		primary cells	M	3 year old child		skin	GM03813	fibroblast	N/A	Coriell	Total RNA
132	CNhs11075	12176-128I7	FF:12176-128I7	Homo sapiens	Whole blood (ribopure), donor090325, donation1		primary cells	male			blood		CELL MIXTURE - tissue sample			Total RNA
133	CNhs11076	12177-128I8	FF:12177-128I8	Homo sapiens	Whole blood (ribopure), donor090325, donation2		primary cells	male			blood		CELL MIXTURE - tissue sample			Total RNA
134	CNhs11077	11273-116H4	FF:11273-116H4	Homo sapiens	Mammary Epithelial Cell, donor1	1691	primary cells	female	29	29 years old adult	breast	N/A	mammary gland epithelial cell	N/A	Cell Applications	Total RNA
135	CNhs11078	11277-116H8	FF:11277-116H8	Homo sapiens	Osteoblast, donor1	1266	primary cells	male	18 week embryo	18 weeks old fetus	bone	N/A	osteoblast	N/A	Cell Applications	Total RNA
136	CNhs11079	11278-116H9	FF:11278-116H9	Homo sapiens	Placental Epithelial Cells, donor1	2628	primary cells	unknown		fetus	placenta	N/A	placental epithelial cell	N/A	Cell Applications	Total RNA
137	CNhs11081	11279-116I1	FF:11279-116I1	Homo sapiens	Preadipocyte - subcutaneous, donor1	1375	primary cells	female	41	41 years old adult	adipose tissue	N/A	preadipocyte	N/A	Cell Applications	Total RNA
138	CNhs11082	11280-116I2	FF:11280-116I2	Homo sapiens	Preadipocyte - visceral, donor1	2161	primary cells	female	56	56 years old adult	heart	N/A	preadipocyte	N/A	Cell Applications	Total RNA
139	CNhs11083	11281-116I3	FF:11281-116I3	Homo sapiens	Skeletal Muscle Cells, donor1	1424	primary cells	unknown	embryo 22week	22 weeks old fetus	skeletal muscle	N/A	skeletal muscle cell	N/A	Cell Applications	Total RNA
140	CNhs11084	11282-116I4	FF:11282-116I4	Homo sapiens	Skeletal muscle cells differentiated into Myotubes - multinucleated, donor1	1424	primary cells	unknown	embryo 22week	22 weeks old fetus	skeletal muscle	N/A	skeletal muscle cell	N/A	Cell Applications	Total RNA
141	CNhs11085	11283-116I5	FF:11283-116I5	Homo sapiens	Smooth Muscle Cells - Aortic, donor1	1401(1)	primary cells	male	39	39 years old adult	aorta	N/A	smooth muscle cell	N/A	Cell Applications	Total RNA
142	CNhs11086	11284-116I6	FF:11284-116I6	Homo sapiens	Smooth Muscle Cells - Brachiocephalic, donor1	2463	primary cells	unknown			brachiocephalic artery	N/A	smooth muscle cell	N/A	Cell Applications	Total RNA
143	CNhs11087	11285-116I7	FF:11285-116I7	Homo sapiens	Smooth Muscle Cells - Carotid, donor1	2435	primary cells	unknown			carotid artery	N/A	smooth muscle cell	N/A	Cell Applications	Total RNA
144	CNhs11088	11286-116I8	FF:11286-116I8	Homo sapiens	Smooth Muscle Cells - Coronary Artery, donor1	1346	primary cells	female	41	41 years old adult	coronary artery	N/A	smooth muscle cell	N/A	Cell Applications	Total RNA
145	CNhs11089	11288-117A1	FF:11288-117A1	Homo sapiens	Smooth Muscle Cells - Pulmonary Artery, donor1	1217	primary cells	male	45	45 years old adult	pulmonary artery	N/A	smooth muscle cell	N/A	Cell Applications	Total RNA
146	CNhs11090	11289-117A2	FF:11289-117A2	Homo sapiens	Smooth Muscle Cells - Subclavian Artery, donor1	2105	primary cells	female	27	27 years old adult	subclavian artery	N/A	smooth muscle cell	N/A	Cell Applications	Total RNA
147	CNhs11091	11290-117A3	FF:11290-117A3	Homo sapiens	Smooth Muscle Cells - Umbilical Artery, donor1	1222	primary cells	female	neonatal	infant	umbilical artery	N/A	smooth muscle cell	N/A	Cell Applications	Total RNA
148	CNhs11092	11292-117A5	FF:11292-117A5	Homo sapiens	Tracheal Epithelial Cells, donor1	1875	primary cells	female	50	50 years old adult	trachea	N/A	tracheal epithelial cell	N/A	Cell Applications	Total RNA
149	CNhs11100	10438-106E6	FF:10438-106E6	Homo sapiens	ductal cell carcinoma cell line:KLM-1		cell lines	unknown			pancreas		duct cell	RCB2138	RIKEN Bioresource centre	Total RNA
150	CNhs11183	10442-106F1	FF:10442-106F1	Homo sapiens	schwannoma cell line:HS-PSS		cell lines	male	unknown		peripheral nervous system		schwann cell	RCB2362	RIKEN Bioresource centre	Total RNA
151	CNhs11185	10444-106F3	FF:10444-106F3	Homo sapiens	glioblastoma cell line:A172		cell lines	unknown	unknown		brain		glioblast	RCB2530	RIKEN Bioresource centre	Total RNA
152	CNhs11243	10439-106E7	FF:10439-106E7	Homo sapiens	prostate cancer cell line:PC-3		cell lines	male	62	62 year old adult	prostate		unclassifiable	RCB2145	RIKEN Bioresource centre	Total RNA
153	CNhs11244	10441-106E9	FF:10441-106E9	Homo sapiens	synovial sarcoma cell line:HS-SY-II		cell lines	unknown			synovium		unclassifiable	RCB2231	RIKEN Bioresource centre	Total RNA
154	CNhs11245	10442-106F1	FF:10442-106F1	Homo sapiens	schwannoma cell line:HS-PSS		cell lines	male	unknown		peripheral nervous system		schwann cell	RCB2362	RIKEN Bioresource centre	Total RNA
155	CNhs11247	10443-106F2	FF:10443-106F2	Homo sapiens	epithelioid sarcoma cell line:HS-ES-1		cell lines	unknown			ANATOMICAL SYSTEM		unclassifiable	RCB2364	RIKEN Bioresource centre	Total RNA
156	CNhs11248	10444-106F3	FF:10444-106F3	Homo sapiens	glioblastoma cell line:A172		cell lines	unknown	unknown		brain		glioblast	RCB2530	RIKEN Bioresource centre	Total RNA
157	CNhs11249	10448-106F7	FF:10448-106F7	Homo sapiens	endometrial stromal sarcoma cell line:OMC-9		cell lines	female	55	55 year old adult	endometrium		unclassifiable	RCB2832	RIKEN Bioresource centre	Total RNA
158	CNhs11250	10454-106G4	FF:10454-106G4	Homo sapiens	chronic myelogenous leukemia cell line:K562		cell lines	female	53		blood		granulocyte	RCB0027	RIKEN Bioresource centre	Total RNA
159	CNhs11251	10455-106G5	FF:10455-106G5	Homo sapiens	acute lymphoblastic leukemia (B-ALL) cell line:BALL-1		cell lines	unknown	unknown		blood		b cell	RCB0256	RIKEN Bioresource centre	Total RNA
160	CNhs11252	10463-106H4	FF:10463-106H4	Homo sapiens	squamous cell carcinoma cell line:EC-GI-10		cell lines	male	65		esophagus		unclassifiable	RCB0774	RIKEN Bioresource centre	Total RNA
161	CNhs11253	10464-106H5	FF:10464-106H5	Homo sapiens	acute lymphoblastic leukemia (T-ALL) cell line:Jurkat		cell lines	male	14		blood		t cell	RCB0806	RIKEN Bioresource centre	Total RNA
162	CNhs11254	10465-106H6	FF:10465-106H6	Homo sapiens	melanoma cell line:G-361		cell lines	male	31		skin		melanocyte	RCB0991	RIKEN Bioresource centre	Total RNA
163	CNhs11255	10469-106I1	FF:10469-106I1	Homo sapiens	rectal cancer cell line:TT1TKB		cell lines	male	unknown		rectum		unclassifiable	RCB1185	RIKEN Bioresource centre	Total RNA
164	CNhs11256	10470-106I2	FF:10470-106I2	Homo sapiens	gall bladder carcinoma cell line:TGBC14TKB		cell lines	female	unknown		gall bladder		unclassifiable	RCB1186	RIKEN Bioresource centre	Total RNA
165	CNhs11257	10471-106I3	FF:10471-106I3	Homo sapiens	renal cell carcinoma cell line:TUHR10TKB		cell lines	male	69		kidney		unclassifiable	RCB1275	RIKEN Bioresource centre	Total RNA
166	CNhs11258	10474-106I6	FF:10474-106I6	Homo sapiens	myeloma cell line:PCM6		cell lines	female	60		blood		b cell	RCB1460	RIKEN Bioresource centre	Total RNA
167	CNhs11259	10488-107B2	FF:10488-107B2	Homo sapiens	ductal cell carcinoma cell line:MIA Paca2		cell lines	male	65		pancreas		duct cell	RCB2094	RIKEN Bioresource centre	Total RNA
168	CNhs11260	10490-107B4	FF:10490-107B4	Homo sapiens	prostate cancer cell line:DU145		cell lines	male	69		prostate		unclassifiable	RCB2143	RIKEN Bioresource centre	Total RNA
169	CNhs11261	10492-107B6	FF:10492-107B6	Homo sapiens	transitional-cell carcinoma cell line:JMSU1		cell lines	male	75		bladder		unclassifiable	RCB2227	RIKEN Bioresource centre	Total RNA
170	CNhs11263	10493-107B7	FF:10493-107B7	Homo sapiens	mesothelioma cell line:ACC-MESO-1		cell lines	female	61		mesothelium		mesothelial cell	RCB2292	RIKEN Bioresource centre	Total RNA
171	CNhs11264	10494-107B8	FF:10494-107B8	Homo sapiens	mesothelioma cell line:ACC-MESO-4		cell lines	male	59		mesothelium		mesothelial cell	RCB2293	RIKEN Bioresource centre	Total RNA
172	CNhs11265	10496-107C1	FF:10496-107C1	Homo sapiens	bile duct carcinoma cell line:TFK-1		cell lines	male	63		bile duct		duct cell, bile duct	RCB2537	RIKEN Bioresource centre	Total RNA
173	CNhs11266	10497-107C2	FF:10497-107C2	Homo sapiens	endometrial carcinoma cell line:OMC-2		cell lines	female	59		endometrium		unclassifiable	RCB2830	RIKEN Bioresource centre	Total RNA
174	CNhs11267	10475-106I7	FF:10475-106I7	Homo sapiens	retinoblastoma cell line:Y79		cell lines	female	2.5		eye		unclassifiable	RCB1645	RIKEN Bioresource centre	Total RNA
175	CNhs11268	10476-106I8	FF:10476-106I8	Homo sapiens	Burkitt's lymphoma cell line:RAJI		cell lines	male	11		blood		b cell	RCB1647	RIKEN Bioresource centre	Total RNA
176	CNhs11269	10477-106I9	FF:10477-106I9	Homo sapiens	rhabdomyosarcoma cell line:RMS-YM		cell lines	male	2		skeletal muscle		skeletal muscle cell	RCB1695	RIKEN Bioresource centre	Total RNA
177	CNhs11270	10483-107A6	FF:10483-107A6	Homo sapiens	signet ring carcinoma cell line:NUGC-4		cell lines	unknown			stomach		unclassifiable	RCB1939	RIKEN Bioresource centre	Total RNA
178	CNhs11271	10484-107A7	FF:10484-107A7	Homo sapiens	hepatoma cell line:Li-7		cell lines	male	45		liver		hepatocyte	RCB1941	RIKEN Bioresource centre	Total RNA
179	CNhs11272	10485-107A8	FF:10485-107A8	Homo sapiens	glioblastoma cell line:T98G		cell lines	male	61		brain		glioblast	RCB1954	RIKEN Bioresource centre	Total RNA
180	CNhs11273	10486-107A9	FF:10486-107A9	Homo sapiens	squamous cell lung carcinoma cell line:EBC-1		cell lines	male	69		lung		unclassifiable	RCB1965	RIKEN Bioresource centre	Total RNA
181	CNhs11274	10487-107B1	FF:10487-107B1	Homo sapiens	giant cell carcinoma cell line:LU65		cell lines	unknown	unknown		lung		unclassifiable	RCB1967	RIKEN Bioresource centre	Total RNA
182	CNhs11275	10499-107C4	FF:10499-107C4	Homo sapiens	lung adenocarcinoma cell line:A549		cell lines	male	unknown		lung		pneumocyte, type ii, great alveolar cell (septal cell)	RCB0098	RIKEN Bioresource centre	Total RNA
183	CNhs11276	10508-107D4	FF:10508-107D4	Homo sapiens	neuroblastoma cell line:CHP-134		cell lines	unknown			adrenal gland		neuroblast	RCB0487	RIKEN Bioresource centre	Total RNA
184	CNhs11277	10509-107D5	FF:10509-107D5	Homo sapiens	large cell lung carcinoma cell line:IA-LM		cell lines	male	68		lung		unclassifiable	RCB0554	RIKEN Bioresource centre	Total RNA
185	CNhs11279	10510-107D6	FF:10510-107D6	Homo sapiens	osteosarcoma cell line:143B/TK^(-)neo^(R)		cell lines	unknown			bone		osteoblast	RCB0701	RIKEN Bioresource centre	Total RNA
186	CNhs11280	10513-107D9	FF:10513-107D9	Homo sapiens	colon carcinoma cell line:CACO-2		cell lines	male	72		colon		unclassifiable	RCB0988	RIKEN Bioresource centre	Total RNA
187	CNhs11281	10514-107E1	FF:10514-107E1	Homo sapiens	melanoma cell line:COLO 679		cell lines	female	47		skin		melanocyte	RCB0989	RIKEN Bioresource centre	Total RNA
188	CNhs11282	10534-107G3	FF:10534-107G3	Homo sapiens	acute lymphoblastic leukemia (B-ALL) cell line:NALM-6		cell lines	unknown			blood		b cell	RCB1933	RIKEN Bioresource centre	Total RNA
189	CNhs11283	10536-107G5	FF:10536-107G5	Homo sapiens	cholangiocellular carcinoma cell line:HuH-28		cell lines	unknown			liver		duct cell, bile duct	RCB1943	RIKEN Bioresource centre	Total RNA
190	CNhs11284	10539-107G8	FF:10539-107G8	Homo sapiens	neuroblastoma cell line:NB-1		cell lines	male	2		adrenal gland		neuroblast	RCB1953	RIKEN Bioresource centre	Total RNA
191	CNhs11285	10541-107H1	FF:10541-107H1	Homo sapiens	small cell lung carcinoma cell line:LK-2		cell lines	male	74		lung		unclassifiable	RCB1970	RIKEN Bioresource centre	Total RNA
192	CNhs11286	10549-107H9	FF:10549-107H9	Homo sapiens	gastric cancer cell line:AZ521		cell lines	unknown	unknown		stomach		unclassifiable	RCB2087	RIKEN Bioresource centre	Total RNA
193	CNhs11287	10550-107I1	FF:10550-107I1	Homo sapiens	oral squamous cell carcinoma cell line:HO-1-u-1		cell lines	unknown			gum		unclassifiable	RCB2102	RIKEN Bioresource centre	Total RNA
194	CNhs11288	10552-107I3	FF:10552-107I3	Homo sapiens	cervical cancer cell line:D98-AH2		cell lines	female	unknown		cervix		unclassifiable	RCB2105	RIKEN Bioresource centre	Total RNA
195	CNhs11289	10553-107I4	FF:10553-107I4	Homo sapiens	cervical cancer cell line:ME-180		cell lines	female	66		cervix		unclassifiable	RCB2106	RIKEN Bioresource centre	Total RNA
196	CNhs11290	10558-107I9	FF:10558-107I9	Homo sapiens	osteosarcoma cell line:HS-Os-1		cell lines	female	11		bone		osteoblast	RCB2229	RIKEN Bioresource centre	Total RNA
197	CNhs11303	11274-116H5	FF:11274-116H5	Homo sapiens	Melanocyte - light, donor1	1097	primary cells	male	Neonatal	infant	skin	N/A	melanocyte	N/A	Cell Applications	Total RNA
198	CNhs11305	11360-117I1	FF:11360-117I1	Homo sapiens	Smooth Muscle Cells - Aortic, donor2	1347	primary cells	male	40	40 years old adult	aorta	N/A	smooth muscle cell	N/A	Cell Applications	Total RNA
199	CNhs11309	11432-118H1	FF:11432-118H1	Homo sapiens	Smooth Muscle Cells - Aortic, donor3	1441	primary cells	male	54	54 years old adult	aorta	N/A	smooth muscle cell	N/A	Cell Applications	Total RNA
200	CNhs11311	11276-116H7	FF:11276-116H7	Homo sapiens	Osteoblast - differentiated, donor1	1419	primary cells	female	embryo 22week	22 weeks old fetus	bone	N/A	osteocyte	N/A	Cell Applications	Total RNA
201	CNhs11316	11464-119B6	FF:11464-119B6	Homo sapiens	Mesenchymal Stem Cells - bone marrow, donor4	lot:2458	primary cells	unknown			bone marrow		mesenchymal stem cell		Sciencell	Total RNA
202	CNhs11317	11491-119E6	FF:11491-119E6	Homo sapiens	Pericytes, donor1		primary cells				brain		pericyte	lot:3303	Sciencell/3H	Total RNA
203	CNhs11319	11492-119E7	FF:11492-119E7	Homo sapiens	Fibroblast - Choroid Plexus, donor1		primary cells				choroid plexus		fibroblast	lot:5658	Sciencell/3H	Total RNA
204	CNhs11320	11493-119E8	FF:11493-119E8	Homo sapiens	Meningeal Cells, donor1		primary cells				meninges		meningeal cell	lot:3964	Sciencell/3H	Total RNA
205	CNhs11321	11500-119F6	FF:11500-119F6	Homo sapiens	Astrocyte - cerebellum, donor1		primary cells				cerebellum	lot:3989	astrocyte	N/A	Sciencell/3H	Total RNA
206	CNhs11322	11506-119G3	FF:11506-119G3	Homo sapiens	Fibroblast - Lymphatic, donor1	lot:5347	primary cells				lymph node	N/A	fibroblast	N/A	Sciencell/3H	Total RNA
207	CNhs11323	11507-119G4	FF:11507-119G4	Homo sapiens	Esophageal Epithelial Cells, donor1	lot:4602	primary cells				esophagus	N/A	esophageal epithelial cell	N/A	Sciencell/3H	Total RNA
208	CNhs11324	11508-119G5	FF:11508-119G5	Homo sapiens	Smooth Muscle Cells - Esophageal, donor1	lot:575	primary cells				esophagus	N/A	smooth muscle cell	N/A	Sciencell/3H	Total RNA
209	CNhs11325	11510-119G7	FF:11510-119G7	Homo sapiens	Alveolar Epithelial Cells, donor1	lot:5020	primary cells				lung	N/A	epithelial cell of lung, small airway	N/A	Sciencell/3H	Total RNA
210	CNhs11327	11511-119G8	FF:11511-119G8	Homo sapiens	Bronchial Epithelial Cell, donor1	lot:3968	primary cells				lung	N/A	epithelial cell of lung, bronchial	N/A	Sciencell/3H	Total RNA
211	CNhs11328	11512-119G9	FF:11512-119G9	Homo sapiens	Smooth Muscle Cells - Bronchial, donor1	lot:3982	primary cells				lung	N/A	smooth muscle cell	N/A	Sciencell/3H	Total RNA
212	CNhs11329	11513-119H1	FF:11513-119H1	Homo sapiens	Smooth Muscle Cells - Tracheal, donor1	lot:572	primary cells				lung	N/A	smooth muscle cell	N/A	Sciencell/3H	Total RNA
213	CNhs11330	11515-119H3	FF:11515-119H3	Homo sapiens	Renal Proximal Tubular Epithelial Cell, donor1	lot:5127	primary cells				kidney	N/A	epithelial cell of kidney, proximal tubule	N/A	Sciencell/3H	Total RNA
214	CNhs11331	11516-119H4	FF:11516-119H4	Homo sapiens	Renal Cortical Epithelial Cells, donor1		primary cells				kidney	N/A	epithelial cell of kidney, renal cortex	lot:0787	Sciencell/3H	Total RNA
215	CNhs11332	11517-119H5	FF:11517-119H5	Homo sapiens	Renal Epithelial Cells, donor1		primary cells				kidney	N/A	epithelial cell of kidney	lot:0546	Sciencell/3H	Total RNA
216	CNhs11333	11518-119H6	FF:11518-119H6	Homo sapiens	Renal Mesangial Cells, donor1		primary cells				kidney	lot:1070	mesangial cell, intraglomerular	N/A	Sciencell/3H	Total RNA
217	CNhs11334	11520-119H8	FF:11520-119H8	Homo sapiens	Urothelial Cells, donor1	lot:4494	primary cells				bladder	N/A	urothelial cell	N/A	Sciencell/3H	Total RNA
218	CNhs11335	11524-119I3	FF:11524-119I3	Homo sapiens	Hepatic Stellate Cells (lipocyte), donor1		primary cells				liver	lot:4630	adipocyte, lipocyte of liver	N/A	Sciencell/3H	Total RNA
219	CNhs11336	11526-119I5	FF:11526-119I5	Homo sapiens	Corneal Epithelial Cells, donor1		primary cells				eye	N/A	corneal epithelial cell	lot:4976	Sciencell/3H	Total RNA
220	CNhs11337	11527-119I6	FF:11527-119I6	Homo sapiens	Keratocytes, donor1		primary cells				eye	lot:3074	keratocyte	N/A	Sciencell/3H	Total RNA
221	CNhs11338	11528-119I7	FF:11528-119I7	Homo sapiens	Retinal Pigment Epithelial Cells, donor1		primary cells				eye	lot:3532	retinal pigment epithelial cell	N/A	Sciencell/3H	Total RNA
222	CNhs11339	11531-120A1	FF:11531-120A1	Homo sapiens	Fibroblast - Conjunctival, donor1		primary cells				eye	lot:3072	fibroblast	N/A	Sciencell/3H	Total RNA
223	CNhs11340	11532-120A2	FF:11532-120A2	Homo sapiens	Trabecular Meshwork Cells, donor1		primary cells				eye	lot:2584	trabecular meshwork cell	N/A	Sciencell/3H	Total RNA
224	CNhs11341	11533-120A3	FF:11533-120A3	Homo sapiens	Amniotic Epithelial Cells, donor1		primary cells				amnion	N/A	amniotic epithelial cell	lot:0669	Sciencell/3H	Total RNA
225	CNhs11343	11535-120A5	FF:11535-120A5	Homo sapiens	Fibroblast - Villous Mesenchymal, donor1		primary cells				trophoblast	lot:1735	fibroblast	N/A	Sciencell/3H	Total RNA
226	CNhs11344	11536-120A6	FF:11536-120A6	Homo sapiens	Mesenchymal Stem Cells - bone marrow, donor1		primary cells				bone marrow	lot:2069	mesenchymal stem cell	N/A	Sciencell/3H	Total RNA
227	CNhs11345	11537-120A7	FF:11537-120A7	Homo sapiens	Mesenchymal Stem Cells - adipose, donor1		primary cells				adipose tissue	lot:2447	mesenchymal stem cell	N/A	Sciencell/3H	Total RNA
228	CNhs11346	11538-120A8	FF:11538-120A8	Homo sapiens	Mesenchymal Stem Cells - hepatic, donor1		primary cells				liver	lot:1971	mesenchymal stem cell	N/A	Sciencell/3H	Total RNA
229	CNhs11347	11539-120A9	FF:11539-120A9	Homo sapiens	Mesenchymal Stem Cells - umbilical, donor1		primary cells				umbilical cord	lot:4166	mesenchymal stem cell	N/A	Sciencell/3H	Total RNA
230	CNhs11348	11540-120B1	FF:11540-120B1	Homo sapiens	Fibroblast - Mammary, donor1		primary cells				breast	lot:4030	fibroblast	N/A	Sciencell/3H	Total RNA
231	CNhs11349	11547-120B8	FF:11547-120B8	Homo sapiens	Mesenchymal Stem Cells - amniotic membrane, donor1		primary cells	female	?	fetus	amnion	lot:205	mesenchymal stem cell	HMSC.AM-500	CET	Total RNA
232	CNhs11350	11549-120C1	FF:11549-120C1	Homo sapiens	Multipotent Cord Blood Unrestricted Somatic Stem Cells, donor1		primary cells	female	?	fetus	umbilical cord	lot:302	mesenchymal stem cell	HMpC-500	CET	Total RNA
233	CNhs11351	11553-120C5	FF:11553-120C5	Homo sapiens	Fibroblast - skin normal, donor1		primary cells	M	25 year old		skin	GM03440	fibroblast	N/A	Coriell	Total RNA
234	CNhs11352	11554-120C6	FF:11554-120C6	Homo sapiens	Fibroblast - skin walker warburg, donor1		primary cells	M	1 month old neonate		skin	GM16192	fibroblast	N/A	Coriell	Total RNA
235	CNhs11353	11556-120C8	FF:11556-120C8	Homo sapiens	Fibroblast - skin dystrophia myotonica, donor1		primary cells	F	2 year old child		skin	GM04602	fibroblast	N/A	Coriell	Total RNA
236	CNhs11354	11557-120C9	FF:11557-120C9	Homo sapiens	Fibroblast - skin dystrophia myotonica, donor2		primary cells	M	50 year old adult		skin	GM05151	fibroblast	N/A	Coriell	Total RNA
237	CNhs11371	11336-117F4	FF:11336-117F4	Homo sapiens	Adipocyte - subcutaneous, donor2	1375	primary cells	female	41	41 years old adult	adipose tissue	N/A	adipocyte	N/A	Cell Applications	Total RNA
238	CNhs11372	11338-117F6	FF:11338-117F6	Homo sapiens	Chondrocyte - de diff, donor2	1662	primary cells	male	60	60 years old adult	cartilage	N/A	chondroblast	N/A	Cell Applications	Total RNA
239	CNhs11373	11339-117F7	FF:11339-117F7	Homo sapiens	Chondrocyte - re diff, donor2	1662	primary cells	male	60	60 years old adult	cartilage	N/A	chondrocyte	N/A	Cell Applications	Total RNA
240	CNhs11375	11340-117F8	FF:11340-117F8	Homo sapiens	Endothelial Cells - Aortic, donor2	1508	primary cells	female	56	56 years old adult	aorta	N/A	blood vessel endothelial cell	N/A	Cell Applications	Total RNA
241	CNhs11376	11342-117G1	FF:11342-117G1	Homo sapiens	Endothelial Cells - Microvascular, donor2	1941	primary cells	female	47	47 years old adult	capillary	N/A	blood vessel endothelial cell	N/A	Cell Applications	Total RNA
242	CNhs11377	11344-117G3	FF:11344-117G3	Homo sapiens	Endothelial Cells - Vein, donor2	1643	primary cells	male	Neonatal	infant	vein	N/A	blood vessel endothelial cell	N/A	Cell Applications	Total RNA
243	CNhs11378	11345-117G4	FF:11345-117G4	Homo sapiens	Fibroblast - Cardiac, donor2	2112	primary cells	female	emrbyo 21week	21 weeks old fetus	heart	N/A	fibroblast	N/A	Cell Applications	Total RNA
244	CNhs11379	11346-117G5	FF:11346-117G5	Homo sapiens	Fibroblast - Dermal, donor2	1616	primary cells	female	68	68 years old adult	skin	N/A	fibroblast	N/A	Cell Applications	Total RNA
245	CNhs11380	11347-117G6	FF:11347-117G6	Homo sapiens	Fibroblast - Lung, donor2	1592	primary cells	male	embryo 22week	22 weeks old fetus	lung	N/A	fibroblast	N/A	Cell Applications	Total RNA
246	CNhs11381	11349-117G8	FF:11349-117G8	Homo sapiens	Keratinocyte - epidermal, donor2	1331	primary cells	female	47	47 years old adult	skin	N/A	keratinocyte	N/A	Cell Applications	Total RNA
247	CNhs11382	11350-117G9	FF:11350-117G9	Homo sapiens	Mammary Epithelial Cell, donor2	2049	primary cells	female	28	28 years old adult	breast	N/A	mammary gland epithelial cell	N/A	Cell Applications	Total RNA
248	CNhs11383	11351-117H1	FF:11351-117H1	Homo sapiens	Melanocyte - light, donor2	1607	primary cells	male	Neonatal	infant	skin	N/A	melanocyte	N/A	Cell Applications	Total RNA
249	CNhs11384	11352-117H2	FF:11352-117H2	Homo sapiens	Neural stem cells, donor2	2649	primary cells	unknown	embryo 18week	18 weeks old fetus	brain	N/A	neural stem cell	N/A	Cell Applications	Total RNA
250	CNhs11385	11354-117H4	FF:11354-117H4	Homo sapiens	Osteoblast, donor2	1428	primary cells	male	embryo 22week	22 weeks old fetus	bone	N/A	osteoblast	N/A	Cell Applications	Total RNA
251	CNhs11386	11355-117H5	FF:11355-117H5	Homo sapiens	Placental Epithelial Cells, donor2	2544	primary cells	female			placenta	N/A	placental epithelial cell	N/A	Cell Applications	Total RNA
252	CNhs11671	12180-129A2	FF:12180-129A2	Homo sapiens	Whole blood (ribopure), donor090309, donation2		primary cells				blood	090309-03	CELL MIXTURE - tissue sample			Total RNA
253	CNhs11672	12182-129A4	FF:12182-129A4	Homo sapiens	Whole blood (ribopure), donor090612, donation1		primary cells				blood	090612-02	CELL MIXTURE - tissue sample			Total RNA
254	CNhs11673	12183-129A5	FF:12183-129A5	Homo sapiens	Whole blood (ribopure), donor090612, donation2		primary cells				blood	090612-03	CELL MIXTURE - tissue sample			Total RNA
255	CNhs11675	12179-129A1	FF:12179-129A1	Homo sapiens	Whole blood (ribopure), donor090309, donation1		primary cells				blood	090309-02	CELL MIXTURE - tissue sample			Total RNA
256	CNhs11676	10100-102D1	FF:10100-102D1	Homo sapiens	uterus, adult, pool1	8101369A-20	tissues	female		23-63 years old adult	uterus	NA	CELL MIXTURE - tissue sample	NA	Clontech	Total RNA
257	CNhs11677	10093-102C3	FF:10093-102C3	Homo sapiens	salivary gland, adult, pool1	8101369A-13	tissues	mixed		16-60 years old adult	salivary gland	NA	CELL MIXTURE - tissue sample	NA	Clontech	Total RNA
258	CNhs11680	10068-101I5	FF:10068-101I5	Homo sapiens	lung, fetal, donor1	A506331	tissues	male		40 weeks fetus	lung	NA	CELL MIXTURE - tissue sample	NA	Biochain	Total RNA
259	CNhs11714	10416-106C2	FF:10416-106C2	Homo sapiens	chronic lymphocytic leukemia (T-CLL) cell line:SKW-3		cell lines	male	27	27 year old adult	blood		t cell	RCB1168	RIKEN Bioresource centre	Total RNA
260	CNhs11715	10435-106E3	FF:10435-106E3	Homo sapiens	Hodgkin's lymphoma cell line:HD-Mar2		cell lines	unknown			blood		lymphocyte	RCB1981	RIKEN Bioresource centre	Total RNA
261	CNhs11716	10437-106E5	FF:10437-106E5	Homo sapiens	papillary adenocarcinoma cell line:8505C		cell lines	unknown			thyroid		unclassifiable	RCB2103	RIKEN Bioresource centre	Total RNA
262	CNhs11717	10545-107H5	FF:10545-107H5	Homo sapiens	oral squamous cell carcinoma cell line:HSC-3		cell lines	male	64		tongue		unclassifiable	RCB1975	RIKEN Bioresource centre	Total RNA
263	CNhs11718	10568-108B1	FF:10568-108B1	Homo sapiens	mesenchymal stem cell line:Hu5/E18		cell lines	female	42	42 year old adult	skeletal muscle		mesenchymal stem cell	RCB2366	RIKEN Bioresource centre	Total RNA
264	CNhs11722	10569-108B2	FF:10569-108B2	Homo sapiens	leiomyoma cell line:10964C		cell lines	female			uterus		smooth muscle cell		Coriell	Total RNA
265	CNhs11723	10570-108B3	FF:10570-108B3	Homo sapiens	leiomyoma cell line:15242A		cell lines	female			uterus		smooth muscle cell		Coriell	Total RNA
266	CNhs11724	10571-108B4	FF:10571-108B4	Homo sapiens	leiomyoma cell line:15425		cell lines	female			uterus		smooth muscle cell		Coriell	Total RNA
267	CNhs11725	10589-108D4	FF:10589-108D4	Homo sapiens	argyrophil small cell carcinoma cell line:TC-YIK		cell lines	female	31		cervix		unclassifiable	RCB0443	RIKEN Bioresource centre	Total RNA
268	CNhs11726	10590-108D5	FF:10590-108D5	Homo sapiens	testicular germ cell embryonal carcinoma cell line:NEC8		cell lines	male	24		testis		unclassifiable	RCB0489	RIKEN Bioresource centre	Total RNA
269	CNhs11728	10597-108E3	FF:10597-108E3	Homo sapiens	Wilms' tumor cell line:HFWT		cell lines	male	5 months		kidney		unclassifiable	RCB0665	RIKEN Bioresource centre	Total RNA
270	CNhs11729	10600-108E6	FF:10600-108E6	Homo sapiens	myxofibrosarcoma cell line:MFH-ino		cell lines	female	unknown		ANATOMICAL SYSTEM		fibroblast	RCB0749	RIKEN Bioresource centre	Total RNA
271	CNhs11731	10604-108F1	FF:10604-108F1	Homo sapiens	embryonic pancreas cell line:1B2C6		cell lines	unknown	19 week embryo		pancreas		unclassifiable	RCB0795	RIKEN Bioresource centre	Total RNA
272	CNhs11732	10605-108F2	FF:10605-108F2	Homo sapiens	embryonic pancreas cell line:1C3D3		cell lines	unknown	19 week embryo		pancreas		unclassifiable	RCB0796	RIKEN Bioresource centre	Total RNA
273	CNhs11733	10606-108F3	FF:10606-108F3	Homo sapiens	embryonic pancreas cell line:1C3IKEI		cell lines	unknown	19 week embryo		pancreas		unclassifiable	RCB0797	RIKEN Bioresource centre	Total RNA
274	CNhs11734	10609-108F6	FF:10609-108F6	Homo sapiens	small-cell gastrointestinal carcinoma cell line:ECC4		cell lines	male	45		intestine		unclassifiable	RCB0982	RIKEN Bioresource centre	Total RNA
275	CNhs11736	10610-108F7	FF:10610-108F7	Homo sapiens	small cell gastrointestinal carcinoma cell line:ECC10		cell lines	unknown	unknown		stomach		unclassifiable	RCB0983	RIKEN Bioresource centre	Total RNA
276	CNhs11737	10614-108G2	FF:10614-108G2	Homo sapiens	gastric adenocarcinoma cell line:MKN1		cell lines	male	72		stomach		unclassifiable	RCB1003	RIKEN Bioresource centre	Total RNA
277	CNhs11738	10615-108G3	FF:10615-108G3	Homo sapiens	gastrointestinal carcinoma cell line:ECC12		cell lines	male	63		stomach		unclassifiable	RCB1009	RIKEN Bioresource centre	Total RNA
278	CNhs11739	10616-108G4	FF:10616-108G4	Homo sapiens	squamous cell carcinoma cell line:T3M-5		cell lines	female	71		thyroid		unclassifiable	RCB1012	RIKEN Bioresource centre	Total RNA
279	CNhs11740	10624-108H3	FF:10624-108H3	Homo sapiens	granulosa cell tumor cell line:KGN		cell lines	female	69		ovary		granulosa cell	RCB1154	RIKEN Bioresource centre	Total RNA
280	CNhs11741	10631-108I1	FF:10631-108I1	Homo sapiens	diffuse large B-cell lymphoma cell line:CTB-1		cell lines	male	70		blood		b cell	RCB1316	RIKEN Bioresource centre	Total RNA
281	CNhs11742	10633-108I3	FF:10633-108I3	Homo sapiens	hepatoblastoma cell line:HuH-6		cell lines	male	1		liver		hepatoblast	RCB1367	RIKEN Bioresource centre	Total RNA
282	CNhs11744	10637-108I7	FF:10637-108I7	Homo sapiens	neuroectodermal tumor cell line:FU-RPNT-1		cell lines	male	22		kidney		unclassifiable	RCB1495	RIKEN Bioresource centre	Total RNA
283	CNhs11745	10638-108I8	FF:10638-108I8	Homo sapiens	clear cell carcinoma cell line:JHOC-5		cell lines	female	54		ovary		unclassifiable	RCB1520	RIKEN Bioresource centre	Total RNA
284	CNhs11746	10639-108I9	FF:10639-108I9	Homo sapiens	serous adenocarcinoma cell line:JHOS-2		cell lines	female	45		ovary		unclassifiable	RCB1521	RIKEN Bioresource centre	Total RNA
285	CNhs11747	10642-109A3	FF:10642-109A3	Homo sapiens	carcinosarcoma cell line:JHUCS-1		cell lines	female	56		uterus		unclassifiable	RCB1547	RIKEN Bioresource centre	Total RNA
286	CNhs11748	10643-109A4	FF:10643-109A4	Homo sapiens	endometrioid adenocarcinoma cell line:JHUEM-1		cell lines	female	56		uterus		unclassifiable	RCB1548	RIKEN Bioresource centre	Total RNA
287	CNhs11749	10646-109A7	FF:10646-109A7	Homo sapiens	squamous cell carcinoma cell line:JHUS-nk1		cell lines	female	40		cervix		unclassifiable	RCB1558	RIKEN Bioresource centre	Total RNA
288	CNhs11750	10647-109A8	FF:10647-109A8	Homo sapiens	lens epithelial cell line:SRA 01/04		cell lines	male	3 months		eye		lens epithelial cell	RCB1591	RIKEN Bioresource centre	Total RNA
289	CNhs11752	10648-109A9	FF:10648-109A9	Homo sapiens	mucinous adenocarcinoma cell line:JHOM-1		cell lines	female	88		ovary		unclassifiable	RCB1676	RIKEN Bioresource centre	Total RNA
290	CNhs11753	10663-109C6	FF:10663-109C6	Homo sapiens	neuroectodermal tumor cell line:FU-RPNT-2		cell lines	male	10		kidney		unclassifiable	RCB2078	RIKEN Bioresource centre	Total RNA
291	CNhs11755	10048-101G3	FF:10048-101G3	Homo sapiens	smooth muscle, adult, pool1	9052728A	tissues	male		20-68 years old adult	smooth muscle	NA	CELL MIXTURE - tissue sample	NA	Clontech	Total RNA
292	CNhs11756	10049-101G4	FF:10049-101G4	Homo sapiens	pancreas, adult, donor1	8081302A	tissues	male		52 years old adult	pancreas	NA	CELL MIXTURE - tissue sample	NA	Clontech	Total RNA
293	CNhs11757	10050-101G5	FF:10050-101G5	Homo sapiens	heart, adult, diseased post-infarction, donor1	9070074A	tissues	female		92 years old adult	heart	NA	CELL MIXTURE - tissue sample	NA	Clontech	Total RNA
294	CNhs11758	10051-101G6	FF:10051-101G6	Homo sapiens	heart, adult, diseased, donor1	3040792	tissues	female		92 years old adult	heart	NA	CELL MIXTURE - tissue sample	NA	Clontech	Total RNA
295	CNhs11760	10052-101G7	FF:10052-101G7	Homo sapiens	aorta, adult, pool1	9052725A	tissues	mixed		27-45 years old adult	aorta	NA	CELL MIXTURE - tissue sample	NA	Clontech	Total RNA
296	CNhs11761	10053-101G8	FF:10053-101G8	Homo sapiens	blood, adult, pool1	9090107A	tissues	mixed		18-47 years old adult	blood	NA	CELL MIXTURE - tissue sample	NA	Clontech	Total RNA
297	CNhs11762	10054-101G9	FF:10054-101G9	Homo sapiens	eye, fetal, donor1	B210179	tissues	female		36 weeks fetus	eye	NA	CELL MIXTURE - tissue sample	NA	Biochain	Total RNA
298	CNhs11763	10055-101H1	FF:10055-101H1	Homo sapiens	uterus, fetal, donor1	B402230	tissues	female		26 weeks fetus	uterus	NA	CELL MIXTURE - tissue sample	NA	Biochain	Total RNA
299	CNhs11764	10056-101H2	FF:10056-101H2	Homo sapiens	spinal cord, fetal, donor1	A703261	tissues	female		29 weeks fetus	spinal cord	NA	CELL MIXTURE - tissue sample	NA	Biochain	Total RNA
300	CNhs11765	10057-101H3	FF:10057-101H3	Homo sapiens	umbilical cord, fetal, donor1	B110269	tissues	male		31 weeks fetus	umbilical cord	NA	CELL MIXTURE - tissue sample	NA	Biochain	Total RNA
301	CNhs11766	10058-101H4	FF:10058-101H4	Homo sapiens	trachea, fetal, donor1	B402231	tissues	male		29 weeks fetus	trachea	NA	CELL MIXTURE - tissue sample	NA	Biochain	Total RNA
302	CNhs11768	10059-101H5	FF:10059-101H5	Homo sapiens	tongue, fetal, donor1	B301061	tissues	female		32 weeks fetus	tongue	NA	CELL MIXTURE - tissue sample	NA	Biochain	Total RNA
303	CNhs11769	10060-101H6	FF:10060-101H6	Homo sapiens	thyroid, fetal, donor1	A811069	tissues	male		36 weeks fetus	thyroid	NA	CELL MIXTURE - tissue sample	NA	Biochain	Total RNA
304	CNhs11770	10061-101H7	FF:10061-101H7	Homo sapiens	throat, fetal, donor1	B212133	tissues	female		25 weeks fetus	throat	NA	CELL MIXTURE - tissue sample	NA	Biochain	Total RNA
305	CNhs11771	10062-101H8	FF:10062-101H8	Homo sapiens	stomach, fetal, donor1	A805052	tissues	female		40 weeks fetus	stomach	NA	CELL MIXTURE - tissue sample	NA	Biochain	Total RNA
306	CNhs11772	10063-101H9	FF:10063-101H9	Homo sapiens	temporal lobe, fetal, donor1	A702181	tissues	female		22 weeks fetus	temporal lobe	NA	CELL MIXTURE - tissue sample	NA	Biochain	Total RNA
307	CNhs11773	10064-101I1	FF:10064-101I1	Homo sapiens	small intestine, fetal, donor1	B205082	tissues	female		16 weeks fetus	small intestine	NA	CELL MIXTURE - tissue sample	NA	Biochain	Total RNA
308	CNhs11774	10065-101I2	FF:10065-101I2	Homo sapiens	skin, fetal, donor1	A507299	tissues	female		26 weeks fetus	skin	NA	CELL MIXTURE - tissue sample	NA	Biochain	Total RNA
309	CNhs11776	10066-101I3	FF:10066-101I3	Homo sapiens	skeletal muscle, fetal, donor1	A503105	tissues	male		22 weeks fetus	skeletal muscle	NA	CELL MIXTURE - tissue sample	NA	Biochain	Total RNA
310	CNhs11777	10067-101I4	FF:10067-101I4	Homo sapiens	rectum, fetal, donor1	A912096	tissues	female		19 weeks fetus	rectum	NA	CELL MIXTURE - tissue sample	NA	Biochain	Total RNA
311	CNhs11779	10069-101I6	FF:10069-101I6	Homo sapiens	diaphragm, fetal, donor1	A912092	tissues	male		36 weeks fetus	diaphragm	NA	CELL MIXTURE - tissue sample	NA	Biochain	Total RNA
312	CNhs11780	10070-101I7	FF:10070-101I7	Homo sapiens	colon, fetal, donor1	B207218	tissues	female		37 weeks fetus	colon	NA	CELL MIXTURE - tissue sample	NA	Biochain	Total RNA
313	CNhs11781	10071-101I8	FF:10071-101I8	Homo sapiens	duodenum, fetal, donor1	A706076	tissues	male		36 weeks fetus	duodenum	NA	CELL MIXTURE - tissue sample	NA	Biochain	Total RNA
314	CNhs11782	10072-101I9	FF:10072-101I9	Homo sapiens	parietal lobe, fetal, donor1	A601609	tissues	female		20 weeks fetus	parietal lobe	NA	CELL MIXTURE - tissue sample	NA	Biochain	Total RNA
315	CNhs11784	10073-102A1	FF:10073-102A1	Homo sapiens	occipital lobe, fetal, donor1	A602123	tissues	male		22 weeks fetus	occipital lobe	NA	CELL MIXTURE - tissue sample	NA	Biochain	Total RNA
316	CNhs11785	10074-102A2	FF:10074-102A2	Homo sapiens	skin, adult, donor1	B309058	tissues	male		24 years old adult	skin	NA	CELL MIXTURE - tissue sample	NA	Biochain	Total RNA
317	CNhs11786	10075-102A3	FF:10075-102A3	Homo sapiens	lung, right lower lobe, adult, donor1	A511335	tissues	male		29 years old adult	lung	NA	CELL MIXTURE - tissue sample	NA	Biochain	Total RNA
318	CNhs11787	10076-102A4	FF:10076-102A4	Homo sapiens	occipital lobe, adult, donor1	A505663	tissues	male		27 years old adult	occipital lobe	NA	CELL MIXTURE - tissue sample	NA	Biochain	Total RNA
319	CNhs11788	10077-102A5	FF:10077-102A5	Homo sapiens	lymph node, adult, donor1	8060051	tissues	male		30 years old adult	lymph node	NA	CELL MIXTURE - tissue sample	NA	Ambion	Total RNA
320	CNhs11789	10078-102A6	FF:10078-102A6	Homo sapiens	left ventricle, adult, donor1	5060611	tissues	female		73 years old adult	left ventricle	NA	CELL MIXTURE - tissue sample	NA	Ambion	Total RNA
321	CNhs11790	10079-102A7	FF:10079-102A7	Homo sapiens	left atrium, adult, donor1	8060182	tissues	male		40 years old adult	left atrium	NA	CELL MIXTURE - tissue sample	NA	Ambion	Total RNA
322	CNhs11792	10080-102A8	FF:10080-102A8	Homo sapiens	breast, adult, donor1	808002	tissues	female		77 years old adult	breast	NA	CELL MIXTURE - tissue sample	NA	Ambion	Total RNA
323	CNhs11793	10081-102A9	FF:10081-102A9	Homo sapiens	adrenal gland, adult, pool1	8101369A-1	tissues	mixed		15-61 years old adult	adrenal gland	NA	CELL MIXTURE - tissue sample	NA	Clontech	Total RNA
324	CNhs11794	10082-102B1	FF:10082-102B1	Homo sapiens	colon, adult, donor1	8101369A-2	tissues	female		23 years old adult	colon	NA	CELL MIXTURE - tissue sample	NA	Clontech	Total RNA
325	CNhs11795	10083-102B2	FF:10083-102B2	Homo sapiens	cerebellum, adult, pool1	8101369A-3	tissues	mixed		22-68 years old adult	cerebellum	NA	CELL MIXTURE - tissue sample	NA	Clontech	Total RNA
326	CNhs11796	10084-102B3	FF:10084-102B3	Homo sapiens	brain, adult, donor1	8101369A-4	tissues	male		18 years old adult	brain	NA	CELL MIXTURE - tissue sample	NA	Clontech	Total RNA
327	CNhs11797	10085-102B4	FF:10085-102B4	Homo sapiens	brain, fetal, pool1	8101369A-5	tissues	mixed		20-33 weeks fetus	brain	NA	CELL MIXTURE - tissue sample	NA	Clontech	Total RNA
328	CNhs11798	10086-102B5	FF:10086-102B5	Homo sapiens	liver, fetal, pool1	8101369A-6	tissues	mixed		22-40 weeks fetus	liver	NA	CELL MIXTURE - tissue sample	NA	Clontech	Total RNA
329	CNhs11810	10544-107H4	FF:10544-107H4	Homo sapiens	oral squamous cell carcinoma cell line:SAS		cell lines	unknown			tongue		unclassifiable	RCB1974	RIKEN Bioresource centre	Total RNA
330	CNhs11811	10555-107I6	FF:10555-107I6	Homo sapiens	neuroblastoma cell line:NH-12		cell lines	unknown			brain		neuroblast	RCB2108	RIKEN Bioresource centre	Total RNA
331	CNhs11812	10562-108A4	FF:10562-108A4	Homo sapiens	small cell lung carcinoma cell line:WA-hT		cell lines	male	56		lung		unclassifiable	RCB2279	RIKEN Bioresource centre	Total RNA
332	CNhs11813	10563-108A5	FF:10563-108A5	Homo sapiens	xeroderma pigentosum b cell line:XPL 17		cell lines	unknown			blood		b cell	RCB2286	RIKEN Bioresource centre	Total RNA
333	CNhs11814	10603-108E9	FF:10603-108E9	Homo sapiens	embryonic pancreas cell line:2C6		cell lines	unknown	19 week embryo		pancreas		unclassifiable	RCB0794	RIKEN Bioresource centre	Total RNA
334	CNhs11818	10607-108F4	FF:10607-108F4	Homo sapiens	neuroblastoma cell line:NBsusSR		cell lines	male	18		pelvis		neuroblast	RCB0803	RIKEN Bioresource centre	Total RNA
335	CNhs11819	10612-108F9	FF:10612-108F9	Homo sapiens	gastric adenocarcinoma cell line:MKN45		cell lines	female	62		stomach		unclassifiable	RCB1001	RIKEN Bioresource centre	Total RNA
336	CNhs11820	10618-108G6	FF:10618-108G6	Homo sapiens	choriocarcinoma cell line:T3M-3		cell lines	unknown	fetal		chorioamniotic membrane		trophoblast cell	RCB1018	RIKEN Bioresource centre	Total RNA
337	CNhs11821	10684-109E9	FF:10684-109E9	Homo sapiens	myxofibrosarcoma cell line:NMFH-1		cell lines	male	89		unclassifiable		fibroblast	RCB2346	RIKEN Bioresource centre	Total RNA
338	CNhs11822	10687-109F3	FF:10687-109F3	Homo sapiens	Krukenberg tumor cell line:HSKTC		cell lines	female	46		ovary		unclassifiable	RCB0515	RIKEN Bioresource centre	Total RNA
339	CNhs11824	10688-109F4	FF:10688-109F4	Homo sapiens	glassy cell carcinoma cell line:HOKUG		cell lines	female	53		cervix		unclassifiable	RCB0657	RIKEN Bioresource centre	Total RNA
340	CNhs11825	10692-109F8	FF:10692-109F8	Homo sapiens	large cell non-keratinizing squamous carcinoma cell line:SKG-II-SF		cell lines	female	50		cervix		unclassifiable	RCB0685	RIKEN Bioresource centre	Total RNA
341	CNhs11827	10693-109F9	FF:10693-109F9	Homo sapiens	serous cystadenocarcinoma cell line:HTOA		cell lines	female	50		ovary		unclassifiable	RCB0692	RIKEN Bioresource centre	Total RNA
342	CNhs11828	10694-109G1	FF:10694-109G1	Homo sapiens	tridermal teratoma cell line:HGRT		cell lines	female	3 months		ANATOMICAL SYSTEM		unclassifiable	RCB0966	RIKEN Bioresource centre	Total RNA
343	CNhs11829	10695-109G2	FF:10695-109G2	Homo sapiens	sacrococcigeal teratoma cell line:HTST		cell lines	male	2 months		ANATOMICAL SYSTEM		unclassifiable	RCB0967	RIKEN Bioresource centre	Total RNA
344	CNhs11830	10697-109G4	FF:10697-109G4	Homo sapiens	peripheral neuroectodermal tumor cell line:KU-SN		cell lines	female	4		peripheral nervous system		unclassifiable	RCB1317	RIKEN Bioresource centre	Total RNA
345	CNhs11832	10698-109G5	FF:10698-109G5	Homo sapiens	pancreatic carcinoma cell line:NOR-P1		cell lines	unknown			pancreas		unclassifiable	RCB2139	RIKEN Bioresource centre	Total RNA
346	CNhs11833	10700-109G7	FF:10700-109G7	Homo sapiens	chondrosarcoma cell line:SW 1353		cell lines	female	72		bone		chondroblast	HTB-94	ATCC	Total RNA
347	CNhs11834	10703-109H1	FF:10703-109H1	Homo sapiens	carcinoid cell line:NCI-H1770		cell lines	male	57		lung		neuroendocrine cell	CRL-5893	ATCC	Total RNA
348	CNhs11835	10704-109H2	FF:10704-109H2	Homo sapiens	osteoclastoma cell line:Hs 706.T		cell lines	female	16		bone		osteoclast	CRL-7447	ATCC	Total RNA
349	CNhs11836	10705-109H3	FF:10705-109H3	Homo sapiens	Ewing's sarcoma cell line:Hs 863.T		cell lines	female	5		bone		osteoblast	CRL-7598	ATCC	Total RNA
350	CNhs11837	10707-109H5	FF:10707-109H5	Homo sapiens	transitional cell carcinoma cell line:Hs 769.T		cell lines	female	59		urethra		epithelial cell, transitional	CRL-7882	ATCC	Total RNA
351	CNhs11838	10708-109H6	FF:10708-109H6	Homo sapiens	alveolar cell carcinoma cell line:SW 1573		cell lines	female	44		lung		pneumocyte	CRL-2170	ATCC	Total RNA
352	CNhs11840	10709-109H7	FF:10709-109H7	Homo sapiens	bronchioalveolar carcinoma cell line:NCI-H358		cell lines	male			lung		clara cell	CRL-5807	ATCC	Total RNA
353	CNhs11841	10710-109H8	FF:10710-109H8	Homo sapiens	bronchogenic carcinoma cell line:ChaGo-K-1		cell lines	male	45		lung		unclassifiable	HTB-168	ATCC	Total RNA
354	CNhs11842	10711-109H9	FF:10711-109H9	Homo sapiens	fibrous histiocytoma cell line:GCT TIB-223		cell lines	male	29		lung		unclassifiable	TIB-223	ATCC	Total RNA
355	CNhs11843	10712-109I1	FF:10712-109I1	Homo sapiens	hairy cell leukemia cell line:Mo		cell lines	male			blood		t cell	CRL-8066	ATCC	Total RNA
356	CNhs11844	10717-109I6	FF:10717-109I6	Homo sapiens	acantholytic squamous carcinoma cell line:HCC1806		cell lines	female	60		breast		unclassifiable	CRL-2335	ATCC	Total RNA
357	CNhs11845	10718-109I7	FF:10718-109I7	Homo sapiens	biphenotypic B myelomonocytic leukemia cell line:MV-4-11		cell lines	male	10		blood		myeloid progenitor cell	CRL-9591	ATCC	Total RNA
358	CNhs11846	10719-109I8	FF:10719-109I8	Homo sapiens	carcinoid cell line:SK-PN-DW		cell lines	male	17		retroperitoneum		neuroendocrine cell	CRL-2139	ATCC	Total RNA
359	CNhs11848	10721-110A1	FF:10721-110A1	Homo sapiens	leiomyoblastoma cell line:G-402		cell lines	female	9 months		kidney		unclassifiable	CRL-1440	ATCC	Total RNA
360	CNhs11849	10723-110A3	FF:10723-110A3	Homo sapiens	pharyngeal carcinoma cell line:Detroit 562		cell lines	female			pharynx		unclassifiable	CCL-138	ATCC	Total RNA
361	CNhs11851	10726-110A6	FF:10726-110A6	Homo sapiens	liposarcoma cell line:SW 872		cell lines	male	36		unclassifiable		adipocyte	HTB-92	ATCC	Total RNA
362	CNhs11852	10727-110A7	FF:10727-110A7	Homo sapiens	lymphangiectasia cell line:DS-1		cell lines	female			blood		b cell	CRL-11102	ATCC	Total RNA
363	CNhs11853	10728-110A8	FF:10728-110A8	Homo sapiens	neuroepithelioma cell line:SK-N-MC		cell lines	female	14		brain		unclassifiable	HTB-10	ATCC	Total RNA
364	CNhs11854	10729-110A9	FF:10729-110A9	Homo sapiens	neurofibroma cell line:Hs 53.T		cell lines	female	13		peripheral nervous system		schwann cell	CRL-7033	ATCC	Total RNA
365	CNhs11856	10732-110B3	FF:10732-110B3	Homo sapiens	pagetoid sarcoma cell line:Hs 925.T		cell lines	male	58		skin		unclassifiable	CRL-7677	ATCC	Total RNA
366	CNhs11857	10737-110B8	FF:10737-110B8	Homo sapiens	spindle cell sarcoma cell line:Hs 132.T		cell lines	male	49		connective tissue		unclassifiable	CRL-7085	ATCC	Total RNA
367	CNhs11858	10744-110C6	FF:10744-110C6	Homo sapiens	mycosis fungoides, T cell lymphoma cell line:HuT 102 TIB-162		cell lines	male	26		blood		t cell	TIB-162	ATCC	Total RNA
368	CNhs11859	10752-110D5	FF:10752-110D5	Homo sapiens	leukemia, chronic megakaryoblastic cell line:MEG-01		cell lines	male	56		blood		megakaryoblast	ifo50151	JAPAN HEALTH SCIENCES FOUNDATION - Health Science Research Resources Bank	Total RNA
369	CNhs11860	10758-110E2	FF:10758-110E2	Homo sapiens	fibrosarcoma cell line:HT-1080		cell lines	male	35		pelvis		unclassifiable	ifo50354	JAPAN HEALTH SCIENCES FOUNDATION - Health Science Research Resources Bank	Total RNA
370	CNhs11861	10759-110E3	FF:10759-110E3	Homo sapiens	medulloblastoma cell line:ONS-76		cell lines	female	2		brain		neurectodermal cell	ifo50355	JAPAN HEALTH SCIENCES FOUNDATION - Health Science Research Resources Bank	Total RNA
371	CNhs11862	10760-110E4	FF:10760-110E4	Homo sapiens	bronchial squamous cell carcinoma cell line:KNS-62		cell lines	male	49		lung		unclassifiable	ifo50358	JAPAN HEALTH SCIENCES FOUNDATION - Health Science Research Resources Bank	Total RNA
372	CNhs11864	10765-110E9	FF:10765-110E9	Homo sapiens	acute myeloid leukemia (FAB M2) cell line:NKM-1		cell lines	male	33		blood		myeloid progenitor cell	ifo50476	JAPAN HEALTH SCIENCES FOUNDATION - Health Science Research Resources Bank	Total RNA
373	CNhs11865	10766-110F1	FF:10766-110F1	Homo sapiens	chronic myelogenous leukemia (CML) cell line:MEG-A2		cell lines	male	20		blood		myeloid progenitor cell	ifo50478	JAPAN HEALTH SCIENCES FOUNDATION - Health Science Research Resources Bank	Total RNA
374	CNhs11866	10774-110F9	FF:10774-110F9	Homo sapiens	neuroectodermal tumor cell line:TASK1		cell lines	female	21		thorax		unclassifiable	jcrb0139	JAPAN HEALTH SCIENCES FOUNDATION - Health Science Research Resources Bank	Total RNA
375	CNhs11867	10777-110G3	FF:10777-110G3	Homo sapiens	NK T cell leukemia cell line:KHYG-1		cell lines	female	45		blood		t cell, nk, immature	jcrb0156	JAPAN HEALTH SCIENCES FOUNDATION - Health Science Research Resources Bank	Total RNA
376	CNhs11868	10778-110G4	FF:10778-110G4	Homo sapiens	hepatic mesenchymal tumor cell line:LI90		cell lines	female	55		liver		adipocyte, lipocyte of liver	jcrb0160	JAPAN HEALTH SCIENCES FOUNDATION - Health Science Research Resources Bank	Total RNA
377	CNhs11869	10781-110G7	FF:10781-110G7	Homo sapiens	somatostatinoma cell line:QGP-1		cell lines	female	unknown		pancreas		pancreatic delta cell	jcrb0183	JAPAN HEALTH SCIENCES FOUNDATION - Health Science Research Resources Bank	Total RNA
378	CNhs11870	10782-110G8	FF:10782-110G8	Homo sapiens	liposarcoma cell line:KMLS-1		cell lines	female	unknown		retroperitoneum		adipocyte	jcrb0200	JAPAN HEALTH SCIENCES FOUNDATION - Health Science Research Resources Bank	Total RNA
379	CNhs11872	10783-110G9	FF:10783-110G9	Homo sapiens	thyroid carcinoma cell line:TCO-1		cell lines	male	unknown		thyroid		unclassifiable	jcrb0239	JAPAN HEALTH SCIENCES FOUNDATION - Health Science Research Resources Bank	Total RNA
380	CNhs11873	10784-110H1	FF:10784-110H1	Homo sapiens	mucinous cystadenocarcinoma cell line:MCAS		cell lines	female	unknown		ovary		unclassifiable	jcrb0240	JAPAN HEALTH SCIENCES FOUNDATION - Health Science Research Resources Bank	Total RNA
381	CNhs11875	10785-110H2	FF:10785-110H2	Homo sapiens	choriocarcinoma cell line:SCH		cell lines	male	46		stomach		trophoblast cell	jcrb0251	JAPAN HEALTH SCIENCES FOUNDATION - Health Science Research Resources Bank	Total RNA
382	CNhs11876	10786-110H3	FF:10786-110H3	Homo sapiens	testicular germ cell embryonal carcinoma cell line:ITO-II		cell lines	male	unknown		testis		unclassifiable	jcrb0613	JAPAN HEALTH SCIENCES FOUNDATION - Health Science Research Resources Bank	Total RNA
383	CNhs11877	10787-110H4	FF:10787-110H4	Homo sapiens	rhabdomyosarcoma cell line:KYM-1		cell lines	female	9 months		neck		unclassifiable	jcrb0627	JAPAN HEALTH SCIENCES FOUNDATION - Health Science Research Resources Bank	Total RNA
384	CNhs11878	10790-110H7	FF:10790-110H7	Homo sapiens	teratocarcinoma cell line:NCC-IT-A3		cell lines	male	24		mediastinum		germ cell	jcrb1005	JAPAN HEALTH SCIENCES FOUNDATION - Health Science Research Resources Bank	Total RNA
385	CNhs11880	10791-110H8	FF:10791-110H8	Homo sapiens	keratoacanthoma cell line:HKA-1		cell lines	female	77		skin		unclassifiable	jcrb1017	JAPAN HEALTH SCIENCES FOUNDATION - Health Science Research Resources Bank	Total RNA
386	CNhs11881	10795-110I3	FF:10795-110I3	Homo sapiens	anaplastic large cell lymphoma cell line:Ki-JK		cell lines	male	15		blood		lymphoid cell	jcrb1065	JAPAN HEALTH SCIENCES FOUNDATION - Health Science Research Resources Bank	Total RNA
387	CNhs11882	10796-110I4	FF:10796-110I4	Homo sapiens	adenocarcinoma cell line:IM95m		cell lines	male	63		stomach		unclassifiable	jcrb1075.1	JAPAN HEALTH SCIENCES FOUNDATION - Health Science Research Resources Bank	Total RNA
388	CNhs11883	10797-110I5	FF:10797-110I5	Homo sapiens	tubular adenocarcinoma cell line:SUIT-2		cell lines	male	73		pancreas		duct cell	jcrb1094	JAPAN HEALTH SCIENCES FOUNDATION - Health Science Research Resources Bank	Total RNA
389	CNhs11884	10798-110I6	FF:10798-110I6	Homo sapiens	teratocarcinoma cell line:NCR-G1		cell lines	male	embryo		testis		germ cell	jcrb1166	JAPAN HEALTH SCIENCES FOUNDATION - Health Science Research Resources Bank	Total RNA
390	CNhs11885	10800-110I8	FF:10800-110I8	Homo sapiens	small cell cervical cancer cell line:HCSC-1		cell lines	female	48		cervix		unclassifiable	jcrb1205	JAPAN HEALTH SCIENCES FOUNDATION - Health Science Research Resources Bank	Total RNA
391	CNhs11886	10801-110I9	FF:10801-110I9	Homo sapiens	chronic myeloblastic leukemia (CML) cell line:KCL-22		cell lines	female	28		blood		granulocyte monocyte progenitor cell	jcrb1317	JAPAN HEALTH SCIENCES FOUNDATION - Health Science Research Resources Bank	Total RNA
392	CNhs11888	10802-111A1	FF:10802-111A1	Homo sapiens	acute myeloid leukemia (FAB M7) cell line:MKPL-1		cell lines	male	66		blood		myeloid progenitor cell	jcrb1325	JAPAN HEALTH SCIENCES FOUNDATION - Health Science Research Resources Bank	Total RNA
393	CNhs11889	10805-111A4	FF:10805-111A4	Homo sapiens	anaplastic squamous cell carcinoma cell line:RPMI 2650		cell lines	male	unknown		nasal septum		unclassifiable	jcrb9058	JAPAN HEALTH SCIENCES FOUNDATION - Health Science Research Resources Bank	Total RNA
394	CNhs11890	10807-111A6	FF:10807-111A6	Homo sapiens	teratocarcinoma cell line:PA-1		cell lines	female	12		ovary		unclassifiable	jcrb9061	JAPAN HEALTH SCIENCES FOUNDATION - Health Science Research Resources Bank	Total RNA
395	CNhs11891	10808-111A7	FF:10808-111A7	Homo sapiens	hereditary spherocytic anemia cell line:WIL2-NS		cell lines	male	unknown		blood		b cell	jcrb9063	JAPAN HEALTH SCIENCES FOUNDATION - Health Science Research Resources Bank	Total RNA
396	CNhs11892	10809-111A8	FF:10809-111A8	Homo sapiens	Wilms' tumor cell line:G-401		cell lines	male	3 months		kidney		unclassifiable	jcrb9065	JAPAN HEALTH SCIENCES FOUNDATION - Health Science Research Resources Bank	Total RNA
397	CNhs11893	10810-111A9	FF:10810-111A9	Homo sapiens	adrenal cortex adenocarcinoma cell line:SW-13		cell lines	female	unknown		adrenal gland		adrenal cortex cell	jcrb9069	JAPAN HEALTH SCIENCES FOUNDATION - Health Science Research Resources Bank	Total RNA
398	CNhs11894	10813-111B3	FF:10813-111B3	Homo sapiens	normal embryonic palatal mesenchymal cell line:HEPM		cell lines	female	fetal		palate		unclassifiable	jcrb9095	JAPAN HEALTH SCIENCES FOUNDATION - Health Science Research Resources Bank	Total RNA
399	CNhs11896	11302-117B6	FF:11302-117B6	Homo sapiens	Gingival epithelial cells, donor2 (GEA14)		primary cells	female	38	38 years old adult	gum	N/A	epithelial cell	N/A	N/A	Total RNA
400	CNhs11897	11310-117C5	FF:11310-117C5	Homo sapiens	CD14+ monocyte derived endothelial progenitor cells, donor2	EPC723	primary cells	female	57	57 years old adult	blood	N/A	blood vessel endothelial progenitor cell	N/A	3HBiomedical	Total RNA
401	CNhs11899	11313-117C8	FF:11313-117C8	Homo sapiens	Macrophage - monocyte derived, donor2	Mac723	primary cells	male	46	46 years old adult	blood	N/A	macrophage	N/A	3HBiomedical	Total RNA
402	CNhs11900	11315-117D1	FF:11315-117D1	Homo sapiens	Smooth Muscle Cells - Brain Vascular, donor2	4731	primary cells	unknown	fetal	fetus	brain	N/A	smooth muscle cell	N/A	Sciencell/3H	Total RNA
403	CNhs11901	11317-117D3	FF:11317-117D3	Homo sapiens	Endothelial Cells - Lymphatic, donor2	2714	primary cells	unknown	fetal	fetus	lymph node	N/A	endothelial cell, lymphatic	N/A	Sciencell/3H	Total RNA
404	CNhs11902	11329-117E6	FF:11329-117E6	Homo sapiens	Preadipocyte - omental, donor2		primary cells	female	24	24 years old adult	omentum	lot:OMM040705	preadipocyte	F-OP-F	Zenbio	Total RNA
405	CNhs11903	11379-118B2	FF:11379-118B2	Homo sapiens	Gingival epithelial cells, donor3 (GEA15)		primary cells	male	47	47 years old adult	gum	N/A	epithelial cell	N/A	N/A	Total RNA
406	CNhs11904	11386-118B9	FF:11386-118B9	Homo sapiens	CD14+ monocyte derived endothelial progenitor cells, donor3	EPC724	primary cells	male	46	46 years old adult	blood	N/A	blood vessel endothelial progenitor cell	N/A	3HBiomedical	Total RNA
407	CNhs11905	11390-118C4	FF:11390-118C4	Homo sapiens	Neutrophils, donor3	Neu736	primary cells	female	29	29 years old adult	blood	N/A	neutrophil	N/A	3HBiomedical	Total RNA
408	CNhs11906	11393-118C7	FF:11393-118C7	Homo sapiens	Endothelial Cells - Lymphatic, donor3	3676	primary cells	unknown	fetal	fetus	capillary	N/A	endothelial cell, lymphatic	N/A	Sciencell/3H	Total RNA
409	CNhs11907	11395-118C9	FF:11395-118C9	Homo sapiens	Fibroblast - Periodontal Ligament, donor3	437	primary cells	unknown	fetal	fetus	periodontal ligament	N/A	fibroblast	N/A	Sciencell/3H	Total RNA
410	CNhs11908	11398-118D3	FF:11398-118D3	Homo sapiens	Myoblast, donor3	SKM3	primary cells	female	59	59 years old adult	skeletal muscle	N/A	skeletal muscle myoblast	N/A	Sciencell/3H	Total RNA
411	CNhs11909	11452-119A3	FF:11452-119A3	Homo sapiens	Fibroblast - Cardiac, donor4	2136	primary cells	unknown	fetal	fetus	heart	N/A	fibroblast	N/A	Sciencell/3H	Total RNA
412	CNhs11910	11465-119B7	FF:11465-119B7	Homo sapiens	Smooth Muscle Cells - Prostate, donor3		primary cells	male			prostate		smooth muscle cell	C-14058	Promocell	Total RNA
413	CNhs11911	11558-120D1	FF:11558-120D1	Homo sapiens	Fibroblast - skin spinal muscular atrophy, donor2		primary cells	M	2 year old child		skin	GM09677	fibroblast	N/A	Coriell	Total RNA
414	CNhs11912	11559-120D2	FF:11559-120D2	Homo sapiens	Fibroblast - skin spinal muscular atrophy, donor3		primary cells	M	7 month old child		skin	GM00232	fibroblast	N/A	Coriell	Total RNA
415	CNhs11913	11560-120D3	FF:11560-120D3	Homo sapiens	Fibroblast - skin dystrophia myotonica, donor3		primary cells	M	18 year old adult		skin	GM03132	fibroblast	N/A	Coriell	Total RNA
416	CNhs11914	11561-120D4	FF:11561-120D4	Homo sapiens	Fibroblast - skin normal, donor2		primary cells	M	3 year old child		skin	GM00498	fibroblast	N/A	Coriell	Total RNA
417	CNhs11917	12626-134E7	FF:12626-134E7	Homo sapiens	H9 Embryonic Stem cells, biol_rep1 (H9ES-1)		time courses	female			unclassifiable		stem cell			Total RNA
418	CNhs11918	12662-134I7	FF:12662-134I7	Homo sapiens	Saos-2 osteosarcoma treated with ascorbic acid and BGP to induce calcification, 00hr00min, biol_rep2 (A1 T0)		time courses	female					osteoblast			Total RNA
419	CNhs11919	12679-135B6	FF:12679-135B6	Homo sapiens	Saos-2 osteosarcoma treated with ascorbic acid and BGP to induce calcification, day28, biol_rep2 (A1 T17)		time courses	female					osteoblast			Total RNA
420	CNhs11920	11257-116F6	FF:11257-116F6	Homo sapiens	Smooth Muscle Cells - Prostate, donor1		primary cells	male	40	40 years old adult	prostate	lot:9F2147	smooth muscle cell	CC-2587	Lonza	Total RNA
421	CNhs11921	11258-116F7	FF:11258-116F7	Homo sapiens	Smooth Muscle Cells - Uterine, donor1		primary cells	female	56	56 years old adult	uterus	lot:6F0020	smooth muscle cell	CC-2562	Lonza	Total RNA
422	CNhs11923	11261-116G1	FF:11261-116G1	Homo sapiens	Chondrocyte - de diff, donor1	1737	primary cells	male	57	57 years old adult	cartilage	N/A	chondroblast	N/A	Cell Applications	Total RNA
423	CNhs11925	11265-116G5	FF:11265-116G5	Homo sapiens	Endothelial Cells - Microvascular, donor1	2522	primary cells	female	53	53 years old adult	capillary	N/A	blood vessel endothelial cell	N/A	Cell Applications	Total RNA
424	CNhs11926	11266-116G6	FF:11266-116G6	Homo sapiens	Endothelial Cells - Thoracic, donor1	1696	primary cells	female	34	34 years old adult	internal thoracic artery	N/A	blood vessel endothelial cell	N/A	Cell Applications	Total RNA
425	CNhs11927	11466-119B8	FF:11466-119B8	Homo sapiens	Smooth Muscle Cells - Uterine, donor3		primary cells	female			uterus		smooth muscle cell	C-14059	Promocell	Total RNA
426	CNhs11930	10636-108I6	FF:10636-108I6	Homo sapiens	clear cell carcinoma cell line:TEN		cell lines	female	74		endometrium		unclassifiable	RCB1433	RIKEN Bioresource centre	Total RNA
427	CNhs11931	10686-109F2	FF:10686-109F2	Homo sapiens	bone marrow stromal cell line:StromaNKtert		cell lines	unknown			bone marrow		stromal cell	RCB2350	RIKEN Bioresource centre	Total RNA
428	CNhs11932	10702-109G9	FF:10702-109G9	Homo sapiens	basal cell carcinoma cell line:TE 354.T		cell lines	female			skin		unclassifiable	CRL-7762	ATCC	Total RNA
429	CNhs11933	10706-109H4	FF:10706-109H4	Homo sapiens	pleomorphic hepatocellular carcinoma cell line:SNU-387		cell lines	female	41		liver		hepatocyte	CRL-2237	ATCC	Total RNA
430	CNhs11934	10772-110F7	FF:10772-110F7	Homo sapiens	myelodysplastic syndrome cell line:SKM-1		cell lines	male	76		blood		myeloid cell	jcrb0118	JAPAN HEALTH SCIENCES FOUNDATION - Health Science Research Resources Bank	Total RNA
431	CNhs11935	10775-110G1	FF:10775-110G1	Homo sapiens	lymphoma, malignant, hairy B-cell cell line:MLMA		cell lines	female	32		blood		b cell	jcrb0146	JAPAN HEALTH SCIENCES FOUNDATION - Health Science Research Resources Bank	Total RNA
432	CNhs11936	12260-130A1	FF:12260-130A1	Homo sapiens	Lymphatic Endothelial cells response to VEGFC, 00hr00min, biol_rep1 (MM XIX - 1)		time courses				lymph node		endothelial cell, lymphatic			Total RNA
433	CNhs11937	12275-130B7	FF:12275-130B7	Homo sapiens	Lymphatic Endothelial cells response to VEGFC, 08hr, biol_rep1 (MM XIX - 16)		time courses				lymph node		endothelial cell, lymphatic			Total RNA
434	CNhs11941	12698-135D7	FF:12698-135D7	Homo sapiens	Monocyte-derived macrophages response to LPS, 00hr00min, donor1 (t1 Subject1)		time courses	n/a	adult		t1		macrophage			Total RNA
435	CNhs11942	12723-135G5	FF:12723-135G5	Homo sapiens	Monocyte-derived macrophages response to LPS, 48hr, donor1 (t26 Subject1)		time courses	n/a	adult		t26		macrophage			Total RNA
436	CNhs11943	10482-107A5	FF:10482-107A5	Homo sapiens	breast carcinoma cell line:MCF7		cell lines	female	69		breast		unclassifiable	RCB1904	RIKEN Bioresource centre	Total RNA
437	CNhs11944	10689-109F5	FF:10689-109F5	Homo sapiens	mixed mullerian tumor cell line:HTMMT		cell lines	female	66		endometrium		unclassifiable	RCB0660	RIKEN Bioresource centre	Total RNA
438	CNhs11945	10691-109F7	FF:10691-109F7	Homo sapiens	meningioma cell line:HKBMM		cell lines	female	48		brain		meningeal cell	RCB0680	RIKEN Bioresource centre	Total RNA
439	CNhs11948	12181-129A3	FF:12181-129A3	Homo sapiens	Whole blood (ribopure), donor090309, donation3		primary cells				blood	090309-04	CELL MIXTURE - tissue sample			Total RNA
440	CNhs11949	12184-129A6	FF:12184-129A6	Homo sapiens	Whole blood (ribopure), donor090612, donation3		primary cells				blood	090612-04	CELL MIXTURE - tissue sample			Total RNA
441	CNhs11950	10812-111B2	FF:10812-111B2	Homo sapiens	normal intestinal epithelial cell line:FHs 74 Int		cell lines	female	fetal		small intestine		epithelial cell, intestinal	JCRB9076	JAPAN HEALTH SCIENCES FOUNDATION - Health Science Research Resources Bank	Total RNA
442	CNhs11951	11301-117B5	FF:11301-117B5	Homo sapiens	Sebocyte, donor2		primary cells	male		29 years old adult	skin	N/A	sebocyte	N/A	N/A	Total RNA
443	CNhs11952	11303-117B7	FF:11303-117B7	Homo sapiens	Fibroblast - Gingival, donor5 (GFH3)		primary cells	male	22	22 years old adult	gum	N/A	fibroblast	N/A	N/A	Total RNA
444	CNhs11953	11304-117B8	FF:11304-117B8	Homo sapiens	Fibroblast - Periodontal Ligament, donor5 (PL30)		primary cells	male	40	40 years old adult	periodontal ligament	N/A	fibroblast	N/A	N/A	Total RNA
445	CNhs11954	11305-117B9	FF:11305-117B9	Homo sapiens	CD14+ Monocytes, donor2	Mon726	primary cells	male	57	57 years old adult	blood	N/A	monocyte	N/A	3HBiomedical	Total RNA
446	CNhs11955	11306-117C1	FF:11306-117C1	Homo sapiens	CD4+ T Cells, donor2	CD4T726	primary cells	male	57	57 years old adult	blood	N/A	t cell, CD4+	N/A	3HBiomedical	Total RNA
447	CNhs11956	11307-117C2	FF:11307-117C2	Homo sapiens	CD8+ T Cells, donor2	CD8T726	primary cells	male	57	57 years old adult	blood	N/A	t cell, CD8+	N/A	3HBiomedical	Total RNA
448	CNhs11957	11311-117C6	FF:11311-117C6	Homo sapiens	Natural Killer Cells, donor2	NK726	primary cells	male	57	57 years old adult	blood	N/A	natural killer cell	N/A	3HBiomedical	Total RNA
449	CNhs11958	11312-117C7	FF:11312-117C7	Homo sapiens	Peripheral Blood Mononuclear Cells, donor2	PBMC722	primary cells	male	65	65 years old adult	blood	N/A	mononuclear cell	N/A	3HBiomedical	Total RNA
450	CNhs11959	11314-117C9	FF:11314-117C9	Homo sapiens	Neutrophils, donor2	Neu735	primary cells	male	38	38 years old adult	blood	N/A	neutrophil	N/A	3HBiomedical	Total RNA
451	CNhs11960	11316-117D2	FF:11316-117D2	Homo sapiens	Astrocyte - cerebral cortex, donor2	1091	primary cells	unknown	fetal	fetus	cerebral cortex	N/A	astrocyte	N/A	Sciencell/3H	Total RNA
452	CNhs11961	11318-117D4	FF:11318-117D4	Homo sapiens	Fibroblast - Gingival, donor2	3540	primary cells	unknown	fetal	fetus	gum	N/A	fibroblast	N/A	Sciencell/3H	Total RNA
453	CNhs11962	11319-117D5	FF:11319-117D5	Homo sapiens	Fibroblast - Periodontal Ligament, donor2	1847	primary cells	unknown	fetal	fetus	periodontal ligament	N/A	fibroblast	N/A	Sciencell/3H	Total RNA
454	CNhs11963	11320-117D6	FF:11320-117D6	Homo sapiens	Smooth Muscle Cells - Colonic, donor2	1151	primary cells	unknown	fetal	fetus	colon	N/A	smooth muscle cell	N/A	Sciencell/3H	Total RNA
455	CNhs11964	11321-117D7	FF:11321-117D7	Homo sapiens	Skeletal Muscle Satellite Cells, donor2	514	primary cells	unknown	fetal	fetus	skeletal muscle	N/A	satellite cell, skeletal muscle	N/A	Sciencell/3H	Total RNA
456	CNhs11965	11322-117D8	FF:11322-117D8	Homo sapiens	Myoblast, donor2	SKM2	primary cells	male	21	21 years old adult	skeletal muscle	N/A	skeletal muscle myoblast	N/A	Sciencell/3H	Total RNA
457	CNhs11966	11323-117D9	FF:11323-117D9	Homo sapiens	Ciliary Epithelial Cells, donor2	564	primary cells	unknown	fetal	fetus	eye	N/A	ciliated epithelial cell	N/A	Sciencell/3H	Total RNA
458	CNhs11967	11324-117E1	FF:11324-117E1	Homo sapiens	Endothelial Cells - Umbilical vein, donor2	2205	primary cells	unknown	fetal	fetus	umbilical vein	N/A	blood vessel endothelial cell	N/A	Sciencell/3H	Total RNA
459	CNhs11968	11326-117E3	FF:11326-117E3	Homo sapiens	Fibroblast - Aortic Adventitial, donor2		primary cells	male	65	65 years old adult	aorta	lot:7F3048	fibroblast	CC-7014	Lonza	Total RNA
460	CNhs11969	11327-117E4	FF:11327-117E4	Homo sapiens	Adipocyte - breast, donor2		primary cells	female	40	40 years old adult	breast	lot:BR20399B	adipocyte	F-BR-F	Zenbio	Total RNA
461	CNhs11971	11328-117E5	FF:11328-117E5	Homo sapiens	Preadipocyte - breast, donor2		primary cells	female	40	40 years old adult	breast	lot:BR20399B	preadipocyte	F-BR-F	Zenbio	Total RNA
462	CNhs11972	11331-117E8	FF:11331-117E8	Homo sapiens	Prostate Epithelial Cells, donor2		primary cells	male			prostate	lot:7F3603	epithelial cell	CC-2555	Lonza	Total RNA
463	CNhs11973	11332-117E9	FF:11332-117E9	Homo sapiens	Prostate Stromal Cells, donor2		primary cells	male	24	24 years old adult	prostate	lot:3F0625	prostatic stromal cell	CC-2508	Lonza	Total RNA
464	CNhs11974	11333-117F1	FF:11333-117F1	Homo sapiens	Sertoli Cells, donor2		primary cells	male	36	36 years old adult	testis	lot:360805081	sertoli cell	MM-HSE-2305	Lonza	Total RNA
465	CNhs11975	11334-117F2	FF:11334-117F2	Homo sapiens	Small Airway Epithelial Cells, donor2		primary cells	male	58	58 years old adult	lung	lot:5F0380J	pneumocyte	CC-2547	Lonza	Total RNA
466	CNhs11976	11335-117F3	FF:11335-117F3	Homo sapiens	Smooth Muscle Cells - Prostate, donor2		primary cells	male	34	34 years old adult	prostate	lot:9F0798	smooth muscle cell	CC-2587	Lonza	Total RNA
467	CNhs11977	11341-117F9	FF:11341-117F9	Homo sapiens	Endothelial Cells - Artery, donor2	2463	primary cells	male	26	26 years old adult	artery	N/A	blood vessel endothelial cell	N/A	Cell Applications	Total RNA
468	CNhs11978	11343-117G2	FF:11343-117G2	Homo sapiens	Endothelial Cells - Thoracic, donor2	1555	primary cells	male	50	50 years old adult	internal thoracic artery	N/A	blood vessel endothelial cell	N/A	Cell Applications	Total RNA
469	CNhs11979	11348-117G7	FF:11348-117G7	Homo sapiens	Hair Follicle Dermal Papilla Cells, donor2	1866	primary cells	female	51	51 years old adult	hair follicle	N/A	hair follicle, dermal papilla cell	N/A	Cell Applications	Total RNA
470	CNhs11980	11353-117H3	FF:11353-117H3	Homo sapiens	Osteoblast - differentiated, donor2	1424	primary cells	male	embryo 22week	22 weeks old fetus	bone	N/A	osteocyte	N/A	Cell Applications	Total RNA
471	CNhs11981	11356-117H6	FF:11356-117H6	Homo sapiens	Preadipocyte - subcutaneous, donor2	1377	primary cells	female	53	53 years old adult	adipose tissue	N/A	preadipocyte	N/A	Cell Applications	Total RNA
472	CNhs11982	11357-117H7	FF:11357-117H7	Homo sapiens	Preadipocyte - visceral, donor2	2115	primary cells	male	59	59 years old adult	heart	N/A	preadipocyte	N/A	Cell Applications	Total RNA
473	CNhs11983	11358-117H8	FF:11358-117H8	Homo sapiens	Skeletal Muscle Cells, donor2	1432	primary cells	female	embryo 20week	20 weeks old fetus	skeletal muscle	N/A	skeletal muscle cell	N/A	Cell Applications	Total RNA
474	CNhs11984	11359-117H9	FF:11359-117H9	Homo sapiens	Skeletal muscle cells differentiated into Myotubes - multinucleated, donor2	1419	primary cells	female	embryo 22week	22 weeks old fetus	skeletal muscle	N/A	skeletal muscle cell	N/A	Cell Applications	Total RNA
475	CNhs11985	11361-117I2	FF:11361-117I2	Homo sapiens	Smooth Muscle Cells - Brachiocephalic, donor2	2366	primary cells	unknown			brachiocephalic artery	N/A	smooth muscle cell	N/A	Cell Applications	Total RNA
476	CNhs11986	11362-117I3	FF:11362-117I3	Homo sapiens	Smooth Muscle Cells - Carotid, donor2	1655	primary cells	unknown			carotid artery	N/A	smooth muscle cell	N/A	Cell Applications	Total RNA
477	CNhs11987	11363-117I4	FF:11363-117I4	Homo sapiens	Smooth Muscle Cells - Coronary Artery, donor2	1369	primary cells	male	51	51 years old adult	coronary artery	N/A	smooth muscle cell	N/A	Cell Applications	Total RNA
478	CNhs11988	11364-117I5	FF:11364-117I5	Homo sapiens	Smooth Muscle Cells - Internal Thoracic Artery, donor2	1678	primary cells	male	35	35 years old adult	internal thoracic artery	N/A	smooth muscle cell	N/A	Cell Applications	Total RNA
479	CNhs11989	11365-117I6	FF:11365-117I6	Homo sapiens	Smooth Muscle Cells - Pulmonary Artery, donor2	1346	primary cells	female	41	41 years old adult	pulmonary artery	N/A	smooth muscle cell	N/A	Cell Applications	Total RNA
480	CNhs11990	11366-117I7	FF:11366-117I7	Homo sapiens	Smooth Muscle Cells - Subclavian Artery, donor2	2139	primary cells	male	21	21 years old adult	subclavian artery	N/A	smooth muscle cell	N/A	Cell Applications	Total RNA
481	CNhs11991	11367-117I8	FF:11367-117I8	Homo sapiens	Smooth Muscle Cells - Umbilical Artery, donor2	1438	primary cells	female	neonatal	infant	umbilical artery	N/A	smooth muscle cell	N/A	Cell Applications	Total RNA
482	CNhs11992	11368-117I9	FF:11368-117I9	Homo sapiens	Synoviocyte, donor2	2518	primary cells	male	57	57 years old adult	synovium	N/A	synovial cell	N/A	Cell Applications	Total RNA
483	CNhs11993	11369-118A1	FF:11369-118A1	Homo sapiens	Tracheal Epithelial Cells, donor2	1217	primary cells	male	45	45 years old adult	trachea	N/A	tracheal epithelial cell	N/A	Cell Applications	Total RNA
484	CNhs11995	11378-118B1	FF:11378-118B1	Homo sapiens	Sebocyte, donor3		primary cells	male		52 years old adult	skin	N/A	sebocyte	N/A	N/A	Total RNA
485	CNhs11996	11380-118B3	FF:11380-118B3	Homo sapiens	Fibroblast - Periodontal Ligament, donor6 (PLH3)		primary cells	male	22	22 years old adult	periodontal ligament	N/A	fibroblast	N/A	N/A	Total RNA
486	CNhs11997	11381-118B4	FF:11381-118B4	Homo sapiens	CD14+ Monocytes, donor3	Mon727	primary cells	male	53	53 years old adult	blood	N/A	monocyte	N/A	3HBiomedical	Total RNA
487	CNhs11998	11382-118B5	FF:11382-118B5	Homo sapiens	CD4+ T Cells, donor3	CD4T734	primary cells	female	26	26 years old adult	blood	N/A	t cell, CD4+	N/A	3HBiomedical	Total RNA
488	CNhs11999	11383-118B6	FF:11383-118B6	Homo sapiens	CD8+ T Cells, donor3	CD8T727	primary cells	male	53	53 years old adult	blood	N/A	t cell, CD8+	N/A	3HBiomedical	Total RNA
489	CNhs12000	11384-118B7	FF:11384-118B7	Homo sapiens	Dendritic Cells - monocyte immature derived, donor3	DC722	primary cells	male	65	65 years old adult	blood	N/A	dendritic cell, myeloid, immature	N/A	3HBiomedical	Total RNA
490	CNhs12001	11387-118C1	FF:11387-118C1	Homo sapiens	Natural Killer Cells, donor3	NK727	primary cells	male	53	53 years old adult	blood	N/A	natural killer cell	N/A	3HBiomedical	Total RNA
491	CNhs12002	11388-118C2	FF:11388-118C2	Homo sapiens	Peripheral Blood Mononuclear Cells, donor3	PBMC724	primary cells	male	46	46 years old adult	blood	N/A	mononuclear cell	N/A	3HBiomedical	Total RNA
492	CNhs12003	11389-118C3	FF:11389-118C3	Homo sapiens	Macrophage - monocyte derived, donor3	Mac724	primary cells	female	57	57 years old adult	blood	N/A	macrophage	N/A	3HBiomedical	Total RNA
493	CNhs12004	11391-118C5	FF:11391-118C5	Homo sapiens	Smooth Muscle Cells - Brain Vascular, donor3	4342	primary cells	unknown	fetal	fetus	brain	N/A	smooth muscle cell	N/A	Sciencell/3H	Total RNA
494	CNhs12005	11392-118C6	FF:11392-118C6	Homo sapiens	Astrocyte - cerebral cortex, donor3	3641	primary cells	unknown	fetal	fetus	cerebral cortex	N/A	astrocyte	N/A	Sciencell/3H	Total RNA
495	CNhs12006	11394-118C8	FF:11394-118C8	Homo sapiens	Fibroblast - Gingival, donor3	427	primary cells	unknown	fetal	fetus	gum	N/A	fibroblast	N/A	Sciencell/3H	Total RNA
496	CNhs12007	11396-118D1	FF:11396-118D1	Homo sapiens	Smooth Muscle Cells - Colonic, donor3	1147	primary cells	unknown	fetal	fetus	colon	N/A	smooth muscle cell	N/A	Sciencell/3H	Total RNA
497	CNhs12008	11397-118D2	FF:11397-118D2	Homo sapiens	Skeletal Muscle Satellite Cells, donor3	1142	primary cells	unknown	fetal	fetus	skeletal muscle	N/A	satellite cell, skeletal muscle	N/A	Sciencell/3H	Total RNA
498	CNhs12009	11399-118D4	FF:11399-118D4	Homo sapiens	Ciliary Epithelial Cells, donor3	3062	primary cells	unknown	fetal	fetus	eye	N/A	ciliated epithelial cell	N/A	Sciencell/3H	Total RNA
499	CNhs12010	11400-118D5	FF:11400-118D5	Homo sapiens	Endothelial Cells - Umbilical vein, donor3	5025	primary cells	unknown	fetal	fetus	umbilical vein	N/A	blood vessel endothelial cell	N/A	Sciencell/3H	Total RNA
500	CNhs12011	11401-118D6	FF:11401-118D6	Homo sapiens	Fibroblast - Aortic Adventitial, donor3		primary cells	female	19	19 years old adult	aorta	lot:0000099514	fibroblast	CC-7014	Lonza	Total RNA
501	CNhs12012	11402-118D7	FF:11402-118D7	Homo sapiens	Mesothelial Cells, donor3		primary cells	female	24	24 years old adult	mesothelium	lot:MES051607B	mesothelial cell	F-MES-F	Zenbio	Total RNA
502	CNhs12013	11403-118D8	FF:11403-118D8	Homo sapiens	Preadipocyte - omental, donor3		primary cells	male	34	34 years old adult	omentum	lot:OM041508A	preadipocyte	F-OP-F	Zenbio	Total RNA
503	CNhs12014	11404-118D9	FF:11404-118D9	Homo sapiens	Prostate Epithelial Cells, donor3		primary cells	male			prostate	lot:5F1453J	epithelial cell	CC-2555	Lonza	Total RNA
504	CNhs12015	11405-118E1	FF:11405-118E1	Homo sapiens	Prostate Stromal Cells, donor3		primary cells	male	40	40 years old adult	prostate	lot:7F3604	prostatic stromal cell	CC-2508	Lonza	Total RNA
505	CNhs12016	11406-118E2	FF:11406-118E2	Homo sapiens	Small Airway Epithelial Cells, donor3		primary cells	male	50	50 years old adult	lung	lot:8F3145	pneumocyte	CC-2547	Lonza	Total RNA
506	CNhs12017	11408-118E4	FF:11408-118E4	Homo sapiens	Adipocyte - subcutaneous, donor3	1382	primary cells	female	42	42 years old adult	adipose tissue	N/A	adipocyte	N/A	Cell Applications	Total RNA
507	CNhs12019	11409-118E5	FF:11409-118E5	Homo sapiens	Nucleus Pulposus Cell, donor2	lot:4797	primary cells	unknown			spinal cord		nucleus pulposus cell of intervertebral disc	N/A	Sciencell/3H	Total RNA
508	CNhs12020	11410-118E6	FF:11410-118E6	Homo sapiens	Chondrocyte - de diff, donor3	2230	primary cells	male	56	56 years old adult	cartilage	N/A	chondroblast	N/A	Cell Applications	Total RNA
509	CNhs12021	11411-118E7	FF:11411-118E7	Homo sapiens	Chondrocyte - re diff, donor3	1737	primary cells	male	57	57 years old adult	cartilage	N/A	chondrocyte	N/A	Cell Applications	Total RNA
510	CNhs12022	11412-118E8	FF:11412-118E8	Homo sapiens	Endothelial Cells - Aortic, donor3	1487	primary cells	male	21	21 years old adult	aorta	N/A	blood vessel endothelial cell	N/A	Cell Applications	Total RNA
511	CNhs12023	11413-118E9	FF:11413-118E9	Homo sapiens	Endothelial Cells - Artery, donor3	1596	primary cells	male	53	53 years old adult	artery	N/A	blood vessel endothelial cell	N/A	Cell Applications	Total RNA
512	CNhs12024	11414-118F1	FF:11414-118F1	Homo sapiens	Endothelial Cells - Microvascular, donor3	2548	primary cells	female	47	47 years old adult	capillary	N/A	blood vessel endothelial cell	N/A	Cell Applications	Total RNA
513	CNhs12026	11416-118F3	FF:11416-118F3	Homo sapiens	Endothelial Cells - Vein, donor3	1700	primary cells	female	neonatal	infant	vein	N/A	blood vessel endothelial cell	N/A	Cell Applications	Total RNA
514	CNhs12027	11417-118F4	FF:11417-118F4	Homo sapiens	Fibroblast - Cardiac, donor3	1994	primary cells	female	embryo 20week	20 weeks old fetus	heart	N/A	fibroblast	N/A	Cell Applications	Total RNA
515	CNhs12028	11418-118F5	FF:11418-118F5	Homo sapiens	Fibroblast - Dermal, donor3	1375	primary cells	female	41	41 years old adult	skin	N/A	fibroblast	N/A	Cell Applications	Total RNA
516	CNhs12029	11419-118F6	FF:11419-118F6	Homo sapiens	Fibroblast - Lung, donor3	1593	primary cells	male	embryo 22week	22 weeks old fetus	lung	N/A	fibroblast	N/A	Cell Applications	Total RNA
517	CNhs12030	11420-118F7	FF:11420-118F7	Homo sapiens	Hair Follicle Dermal Papilla Cells, donor3	1388	primary cells	female	36	36 years old adult	hair follicle	N/A	hair follicle, dermal papilla cell	N/A	Cell Applications	Total RNA
518	CNhs12031	11421-118F8	FF:11421-118F8	Homo sapiens	Keratinocyte - epidermal, donor3	2568	primary cells	female	46	46 years old adult	skin	N/A	keratinocyte	N/A	Cell Applications	Total RNA
519	CNhs12032	11422-118F9	FF:11422-118F9	Homo sapiens	Mammary Epithelial Cell, donor3	1669	primary cells	female	30	30 years old adult	breast	N/A	mammary gland epithelial cell	N/A	Cell Applications	Total RNA
520	CNhs12033	11423-118G1	FF:11423-118G1	Homo sapiens	Melanocyte - light, donor3	1259	primary cells	male	neonatal	infant	skin	N/A	melanocyte	N/A	Cell Applications	Total RNA
521	CNhs12035	11425-118G3	FF:11425-118G3	Homo sapiens	Osteoblast - differentiated, donor3	1266	primary cells	male	embryo 18 week	18 weeks old fetus	bone	N/A	osteocyte	N/A	Cell Applications	Total RNA
522	CNhs12036	11426-118G4	FF:11426-118G4	Homo sapiens	Osteoblast, donor3	1419	primary cells	female	embryo 22week	22 weeks old fetus	bone	N/A	osteoblast	N/A	Cell Applications	Total RNA
523	CNhs12037	11427-118G5	FF:11427-118G5	Homo sapiens	Placental Epithelial Cells, donor3	2637	primary cells	unknown			placenta	N/A	placental epithelial cell	N/A	Cell Applications	Total RNA
524	CNhs12038	11428-118G6	FF:11428-118G6	Homo sapiens	Preadipocyte - subcutaneous, donor3	1634	primary cells	female	60	60 years old adult	adipose tissue	N/A	preadipocyte	N/A	Cell Applications	Total RNA
525	CNhs12039	11429-118G7	FF:11429-118G7	Homo sapiens	Preadipocyte - visceral, donor3	1851	primary cells	female	51	51 years old adult	heart	N/A	preadipocyte	N/A	Cell Applications	Total RNA
526	CNhs12040	11430-118G8	FF:11430-118G8	Homo sapiens	Skeletal Muscle Cells, donor3	1440	primary cells	male	embryo 21week	21 weeks old fetus	skeletal muscle	N/A	skeletal muscle cell	N/A	Cell Applications	Total RNA
527	CNhs12041	11431-118G9	FF:11431-118G9	Homo sapiens	Skeletal muscle cells differentiated into Myotubes - multinucleated, donor3	1916	primary cells	female	embryo 16week	16 weeks old fetus	skeletal muscle	N/A	skeletal muscle cell	N/A	Cell Applications	Total RNA
528	CNhs12043	11433-118H2	FF:11433-118H2	Homo sapiens	Smooth Muscle Cells - Brachiocephalic, donor3	1851	primary cells	unknown			brachiocephalic artery	N/A	smooth muscle cell	N/A	Cell Applications	Total RNA
529	CNhs12044	11434-118H3	FF:11434-118H3	Homo sapiens	Smooth Muscle Cells - Carotid, donor3	2139	primary cells	unknown			carotid artery	N/A	smooth muscle cell	N/A	Cell Applications	Total RNA
530	CNhs12045	11435-118H4	FF:11435-118H4	Homo sapiens	Smooth Muscle Cells - Coronary Artery, donor3	1401	primary cells	male	39	39 years old adult	coronary artery	N/A	smooth muscle cell	N/A	Cell Applications	Total RNA
531	CNhs12046	11436-118H5	FF:11436-118H5	Homo sapiens	Smooth Muscle Cells - Internal Thoracic Artery, donor3	1555	primary cells	male	50	50 years old adult	internal thoracic artery	N/A	smooth muscle cell	N/A	Cell Applications	Total RNA
532	CNhs12047	11437-118H6	FF:11437-118H6	Homo sapiens	Smooth Muscle Cells - Pulmonary Artery, donor3	1055	primary cells	female	42	42 years old adult	pulmonary artery	N/A	smooth muscle cell	N/A	Cell Applications	Total RNA
533	CNhs12048	11438-118H7	FF:11438-118H7	Homo sapiens	Smooth Muscle Cells - Subclavian Artery, donor3	2115	primary cells	male	59	59 years old adult	subclavian artery	N/A	smooth muscle cell	N/A	Cell Applications	Total RNA
534	CNhs12049	11439-118H8	FF:11439-118H8	Homo sapiens	Smooth Muscle Cells - Umbilical Artery, donor3	1447	primary cells	female	Neonatal	infant	umbilical artery	N/A	smooth muscle cell	N/A	Cell Applications	Total RNA
535	CNhs12050	11440-118H9	FF:11440-118H9	Homo sapiens	Synoviocyte, donor3	2540	primary cells	male	61	61 years old adult	synovium	N/A	synovial cell	N/A	Cell Applications	Total RNA
536	CNhs12051	11441-118I1	FF:11441-118I1	Homo sapiens	Tracheal Epithelial Cells, donor3	1225	primary cells	male	60	60 years old adult	trachea	N/A	tracheal epithelial cell	N/A	Cell Applications	Total RNA
537	CNhs12052	11450-119A1	FF:11450-119A1	Homo sapiens	Fibroblast - Dermal, donor4	243	primary cells	unknown	fetal	fetus	skin	N/A	fibroblast	N/A	Sciencell/3H	Total RNA
538	CNhs12053	11451-119A2	FF:11451-119A2	Homo sapiens	Skeletal Muscle Cells, donor4	487	primary cells	unknown	fetal	fetus	skeletal muscle	N/A	skeletal muscle cell	N/A	Sciencell/3H	Total RNA
539	CNhs12054	11453-119A4	FF:11453-119A4	Homo sapiens	Bronchial Epithelial Cell, donor4	1858	primary cells	male	20	20 years old adult	lung	N/A	epithelial cell of lung, bronchial	N/A	Cell Applications	Total RNA
540	CNhs12055	11454-119A5	FF:11454-119A5	Homo sapiens	Fibroblast - Dermal, donor5	4823	primary cells	unknown	fetal	fetus	skin	N/A	fibroblast	N/A	Sciencell/3H	Total RNA
541	CNhs12056	11455-119A6	FF:11455-119A6	Homo sapiens	Skeletal Muscle Cells, donor5	482	primary cells	unknown	fetal	fetus	skeletal muscle	N/A	skeletal muscle cell	N/A	Sciencell/3H	Total RNA
542	CNhs12057	11456-119A7	FF:11456-119A7	Homo sapiens	Fibroblast - Cardiac, donor5	2832	primary cells	unknown	fetal	fetus	heart	N/A	fibroblast	N/A	Sciencell/3H	Total RNA
543	CNhs12058	11457-119A8	FF:11457-119A8	Homo sapiens	Bronchial Epithelial Cell, donor5	1473	primary cells	female	63	63 years old adult	lung	N/A	epithelial cell of lung, bronchial	N/A	Cell Applications	Total RNA
544	CNhs12059	11458-119A9	FF:11458-119A9	Homo sapiens	Fibroblast - Dermal, donor6	4828	primary cells	unknown	fetal	fetus	skin	N/A	fibroblast	N/A	Sciencell/3H	Total RNA
545	CNhs12060	11459-119B1	FF:11459-119B1	Homo sapiens	Skeletal Muscle Cells, donor6	4820	primary cells	unknown	fetal	fetus	skeletal muscle	N/A	skeletal muscle cell	N/A	Sciencell/3H	Total RNA
546	CNhs12061	11460-119B2	FF:11460-119B2	Homo sapiens	Fibroblast - Cardiac, donor6	2151	primary cells	unknown	fetal	fetus	heart	N/A	fibroblast	N/A	Sciencell/3H	Total RNA
547	CNhs12062	11461-119B3	FF:11461-119B3	Homo sapiens	Bronchial Epithelial Cell, donor6	1217	primary cells	male	45	45 years old adult	lung	N/A	epithelial cell of lung, bronchial	N/A	Cell Applications	Total RNA
548	CNhs12063	11462-119B4	FF:11462-119B4	Homo sapiens	Nucleus Pulposus Cell, donor3	lot:5299	primary cells	unknown			spinal cord		nucleus pulposus cell of intervertebral disc	N/A	Sciencell	Total RNA
549	CNhs12064	11463-119B5	FF:11463-119B5	Homo sapiens	Anulus Pulposus Cell, donor2	lot:5027	primary cells	unknown			spinal cord		anulus fibrosus cell of intervertebral disc	N/A	Sciencell	Total RNA
550	CNhs12065	11469-119C2	FF:11469-119C2	Homo sapiens	Preadipocyte - perirenal, donor1		primary cells	female	66	66 years old adult	kidney	lot:PR062602	preadipocyte	F-PR-F	Zenbio	Total RNA
551	CNhs12067	11474-119C7	FF:11474-119C7	Homo sapiens	Adipocyte - omental, donor2		primary cells					lot:OMM040705				Total RNA
552	CNhs12068	11475-119C8	FF:11475-119C8	Homo sapiens	Adipocyte - omental, donor3		primary cells					lot:OM041508A				Total RNA
553	CNhs12069	11476-119C9	FF:11476-119C9	Homo sapiens	Adipocyte - perirenal, donor1		primary cells									Total RNA
554	CNhs12073	11498-119F4	FF:11498-119F4	Homo sapiens	Schwann Cells, donor1	lot:5951	primary cells				peripheral nervous system	N/A	schwann cell	N/A	Sciencell/3H	Total RNA
555	CNhs12074	11514-119H2	FF:11514-119H2	Homo sapiens	Renal Glomerular Endothelial Cells, donor1	lot:5952	primary cells				kidney	N/A	endothelial cell	N/A	Sciencell/3H	Total RNA
556	CNhs12075	11521-119H9	FF:11521-119H9	Homo sapiens	Hepatic Sinusoidal Endothelial Cells, donor1	lot:1253	primary cells				liver	N/A	hepatic sinusoidal endothelial cell	N/A	Sciencell/3H	Total RNA
557	CNhs12079	11571-120E5	FF:11571-120E5	Homo sapiens	Pericytes, donor2		primary cells				brain	lot:3420	pericyte	N/A	Sciencell/3H	Total RNA
558	CNhs12080	11573-120E7	FF:11573-120E7	Homo sapiens	Meningeal Cells, donor2		primary cells				meninges	N/A	meningeal cell	lot:0024	Sciencell/3H	Total RNA
559	CNhs12081	11580-120F5	FF:11580-120F5	Homo sapiens	Astrocyte - cerebellum, donor2		primary cells				cerebellum	N/A	astrocyte	lot:4862	Sciencell/3H	Total RNA
560	CNhs12082	11586-120G2	FF:11586-120G2	Homo sapiens	Fibroblast - Lymphatic, donor2		primary cells				lymph node	lot:3528	fibroblast	N/A	Sciencell/3H	Total RNA
561	CNhs12083	11587-120G3	FF:11587-120G3	Homo sapiens	Esophageal Epithelial Cells, donor2		primary cells				esophagus	N/A	esophageal epithelial cell	lot:1272	Sciencell/3H	Total RNA
562	CNhs12084	11590-120G6	FF:11590-120G6	Homo sapiens	Alveolar Epithelial Cells, donor2	lot:4978	primary cells				lung	N/A	epithelial cell of lung, small airway	N/A	Sciencell/3H	Total RNA
563	CNhs12085	11591-120G7	FF:11591-120G7	Homo sapiens	Bronchial Epithelial Cell, donor2	lot:23052	primary cells				lung	N/A	epithelial cell of lung, bronchial	N/A	Sciencell/3H	Total RNA
564	CNhs12086	11594-120H1	FF:11594-120H1	Homo sapiens	Renal Glomerular Endothelial Cells, donor2	lot:sc1101	primary cells				kidney	N/A	endothelial cell	N/A	Sciencell/3H	Total RNA
565	CNhs12087	11595-120H2	FF:11595-120H2	Homo sapiens	Renal Proximal Tubular Epithelial Cell, donor2	lot:5110	primary cells				kidney	N/A	epithelial cell of kidney, proximal tubule	N/A	Sciencell/3H	Total RNA
566	CNhs12088	11597-120H4	FF:11597-120H4	Homo sapiens	Renal Epithelial Cells, donor2		primary cells				kidney	N/A	epithelial cell of kidney	lot:0153	Sciencell/3H	Total RNA
567	CNhs12089	11598-120H5	FF:11598-120H5	Homo sapiens	Renal Mesangial Cells, donor2	lot:5140	primary cells				kidney	N/A	mesangial cell, intraglomerular	N/A	Sciencell/3H	Total RNA
568	CNhs12091	11600-120H7	FF:11600-120H7	Homo sapiens	Urothelial Cells, donor2	lot:4521	primary cells				bladder	N/A	urothelial cell	N/A	Sciencell/3H	Total RNA
569	CNhs12092	11601-120H8	FF:11601-120H8	Homo sapiens	Hepatic Sinusoidal Endothelial Cells, donor2	lot:sc05	primary cells				liver	N/A	hepatic sinusoidal endothelial cell	N/A	Sciencell/3H	Total RNA
570	CNhs12093	11604-120I2	FF:11604-120I2	Homo sapiens	Hepatic Stellate Cells (lipocyte), donor2		primary cells				liver	lot:4331	adipocyte, lipocyte of liver	N/A	Sciencell/3H	Total RNA
571	CNhs12094	11606-120I4	FF:11606-120I4	Homo sapiens	Corneal Epithelial Cells, donor2		primary cells				eye	N/A	corneal epithelial cell	lot:4948	Sciencell/3H	Total RNA
572	CNhs12095	11607-120I5	FF:11607-120I5	Homo sapiens	Keratocytes, donor2		primary cells				eye	lot:277	keratocyte	N/A	Sciencell/3H	Total RNA
573	CNhs12096	11608-120I6	FF:11608-120I6	Homo sapiens	Retinal Pigment Epithelial Cells, donor2		primary cells				eye	lot:581	retinal pigment epithelial cell	N/A	Sciencell/3H	Total RNA
574	CNhs12097	11612-122A1	FF:11612-122A1	Homo sapiens	Trabecular Meshwork Cells, donor2		primary cells				eye	lot:4973	trabecular meshwork cell	N/A	Sciencell/3H	Total RNA
575	CNhs12098	11613-122A2	FF:11613-122A2	Homo sapiens	Amniotic Epithelial Cells, donor2		primary cells				amnion	N/A	amniotic epithelial cell	lot:0670	Sciencell/3H	Total RNA
576	CNhs12099	11615-122A4	FF:11615-122A4	Homo sapiens	Fibroblast - Villous Mesenchymal, donor2		primary cells				trophoblast	N/A	fibroblast	lot:1837	Sciencell/3H	Total RNA
577	CNhs12100	11616-122A5	FF:11616-122A5	Homo sapiens	Mesenchymal Stem Cells - bone marrow, donor2		primary cells				bone marrow	lot:4248	mesenchymal stem cell	N/A	Sciencell/3H	Total RNA
578	CNhs12101	11617-122A6	FF:11617-122A6	Homo sapiens	Mesenchymal Stem Cells - adipose, donor2		primary cells				adipose tissue	lot:1970	mesenchymal stem cell	N/A	Sciencell/3H	Total RNA
579	CNhs12102	11619-122A8	FF:11619-122A8	Homo sapiens	Mesenchymal Stem Cells - umbilical, donor2		primary cells				umbilical cord	lot:4234	mesenchymal stem cell	N/A	Sciencell/3H	Total RNA
580	CNhs12103	11620-122A9	FF:11620-122A9	Homo sapiens	Fibroblast - Mammary, donor2		primary cells				breast	lot:4552	fibroblast	N/A	Sciencell/3H	Total RNA
581	CNhs12104	11627-122B7	FF:11627-122B7	Homo sapiens	Mesenchymal Stem Cells - amniotic membrane, donor2		primary cells	female	?		amnion	lot:204	mesenchymal stem cell	HMSC.AM-500	CET	Total RNA
582	CNhs12105	11629-122B9	FF:11629-122B9	Homo sapiens	Multipotent Cord Blood Unrestricted Somatic Stem Cells, donor2		primary cells	female	?		umbilical cord	lot:301	mesenchymal stem cell	HMpC-500	CET	Total RNA
583	CNhs12116	11652-122E5	FF:11652-122E5	Homo sapiens	Pericytes, donor3		primary cells				brain	lot:4320	pericyte	N/A	Sciencell/3H	Total RNA
584	CNhs12117	11661-122F5	FF:11661-122F5	Homo sapiens	Astrocyte - cerebellum, donor3	lot:5852	primary cells				cerebellum	N/A	astrocyte	N/A	Sciencell/3H	Total RNA
585	CNhs12118	11667-122G2	FF:11667-122G2	Homo sapiens	Fibroblast - Lymphatic, donor3		primary cells				lymph node	N/A	fibroblast	lot:5389	Sciencell/3H	Total RNA
586	CNhs12119	11671-122G6	FF:11671-122G6	Homo sapiens	Alveolar Epithelial Cells, donor3		primary cells				lung	N/A	epithelial cell of lung, small airway	lot:5001	Sciencell/3H	Total RNA
587	CNhs12120	11676-122H2	FF:11676-122H2	Homo sapiens	Renal Proximal Tubular Epithelial Cell, donor3		primary cells				kidney	lot:3589	epithelial cell of kidney, proximal tubule	N/A	Sciencell/3H	Total RNA
588	CNhs12121	11679-122H5	FF:11679-122H5	Homo sapiens	Renal Mesangial Cells, donor3		primary cells				kidney	N/A	mesangial cell, intraglomerular	lot:1063	Sciencell/3H	Total RNA
589	CNhs12122	11681-122H7	FF:11681-122H7	Homo sapiens	Urothelial Cells, donor3		primary cells				bladder	N/A	urothelial cell	lot:4449	Sciencell/3H	Total RNA
590	CNhs12123	11687-122I4	FF:11687-122I4	Homo sapiens	Corneal Epithelial Cells, donor3		primary cells				eye	N/A	corneal epithelial cell	lot:4545	Sciencell/3H	Total RNA
591	CNhs12124	11693-123A1	FF:11693-123A1	Homo sapiens	Trabecular Meshwork Cells, donor3		primary cells				eye	N/A	trabecular meshwork cell	lot:3423	Sciencell/3H	Total RNA
592	CNhs12125	11694-123A2	FF:11694-123A2	Homo sapiens	Amniotic Epithelial Cells, donor3		primary cells				amnion	N/A	amniotic epithelial cell	lot:4229	Sciencell/3H	Total RNA
593	CNhs12126	11697-123A5	FF:11697-123A5	Homo sapiens	Mesenchymal Stem Cells - bone marrow, donor3		primary cells				bone marrow	N/A	mesenchymal stem cell	lot:3654	Sciencell/3H	Total RNA
594	CNhs12127	11700-123A8	FF:11700-123A8	Homo sapiens	Mesenchymal Stem Cells - umbilical, donor3		primary cells				umbilical cord	lot:2045	mesenchymal stem cell	N/A	Sciencell/3H	Total RNA
595	CNhs12128	11701-123A9	FF:11701-123A9	Homo sapiens	Fibroblast - Mammary, donor3		primary cells				breast	lot:4066	fibroblast	N/A	Sciencell/3H	Total RNA
596	CNhs12175	12174-128I5	FF:12174-128I5	Homo sapiens	CD19+ B Cells (pluriselect), donor090325, donation2		primary cells	male			blood		b cell			Total RNA
597	CNhs12176	12186-129A8	FF:12186-129A8	Homo sapiens	CD8+ T Cells (pluriselect), donor090309, donation1		primary cells				blood	090309-02	T cell, CD8+			Total RNA
598	CNhs12177	12189-129B2	FF:12189-129B2	Homo sapiens	CD19+ B Cells (pluriselect), donor090309, donation1		primary cells				blood	090309-02	b cell			Total RNA
599	CNhs12178	12191-129B4	FF:12191-129B4	Homo sapiens	CD8+ T Cells (pluriselect), donor090309, donation2		primary cells				blood	090309-03	T cell, CD8+			Total RNA
600	CNhs12179	12194-129B7	FF:12194-129B7	Homo sapiens	CD19+ B Cells (pluriselect), donor090309, donation2		primary cells				blood	090309-03	b cell			Total RNA
601	CNhs12180	12196-129B9	FF:12196-129B9	Homo sapiens	CD8+ T Cells (pluriselect), donor090309, donation3		primary cells				blood	090309-04	T cell, CD8+			Total RNA
602	CNhs12181	12199-129C3	FF:12199-129C3	Homo sapiens	CD19+ B Cells (pluriselect), donor090309, donation3		primary cells				blood	090309-04	b cell			Total RNA
603	CNhs12182	12201-129C5	FF:12201-129C5	Homo sapiens	CD8+ T Cells (pluriselect), donor090612, donation1		primary cells				blood	090612-02	T cell, CD8+			Total RNA
604	CNhs12183	12204-129C8	FF:12204-129C8	Homo sapiens	CD19+ B Cells (pluriselect), donor090612, donation1		primary cells				blood	090612-02	b cell			Total RNA
605	CNhs12184	12206-129D1	FF:12206-129D1	Homo sapiens	CD8+ T Cells (pluriselect), donor090612, donation2		primary cells				blood	090612-03	T cell, CD8+			Total RNA
606	CNhs12185	12209-129D4	FF:12209-129D4	Homo sapiens	CD19+ B Cells (pluriselect), donor090612, donation2		primary cells				blood	090612-03	b cell			Total RNA
607	CNhs12187	12211-129D6	FF:12211-129D6	Homo sapiens	CD8+ T Cells (pluriselect), donor090612, donation3		primary cells				blood	090612-04	T cell, CD8+			Total RNA
608	CNhs12188	12214-129D9	FF:12214-129D9	Homo sapiens	CD19+ B Cells (pluriselect), donor090612, donation3		primary cells				blood	090612-04	b cell			Total RNA
609	CNhs12191	10696-109G3	FF:10696-109G3	Homo sapiens	mesodermal tumor cell line:HIRS-BM		cell lines	female	16		ANATOMICAL SYSTEM		unclassifiable	RCB0978	RIKEN Bioresource centre	Total RNA
610	CNhs12192	10722-110A2	FF:10722-110A2	Homo sapiens	leiomyosarcoma cell line:Hs 5.T		cell lines	female	81		soft tissue		unclassifiable	CRL-7822	ATCC	Total RNA
611	CNhs12193	10730-110B1	FF:10730-110B1	Homo sapiens	non-small cell lung cancer cell line:NCI-H1385		cell lines	female	49		lung		neuroendocrine cell	CRL-5867	ATCC	Total RNA
612	CNhs12195	11308-117C3	FF:11308-117C3	Homo sapiens	Dendritic Cells - monocyte immature derived, donor2	DC724	primary cells	male	46	46 years old adult	blood	N/A	dendritic cell, myeloid, immature	N/A	3HBiomedical	Total RNA
613	CNhs12196	11309-117C4	FF:11309-117C4	Homo sapiens	Dendritic Cells - plasmacytoid, donor2	PDC738	primary cells	male	25	25 years old adult	blood	N/A	dendritic cell, plasmacytoid	N/A	3HBiomedical	Total RNA
614	CNhs12197	12156-128G5	FF:12156-128G5	Homo sapiens	Mesothelial Cells, donor2		primary cells	female	42 year old adult		mesothelium	lot:MES042908B	mesothelial cell	F-MES-F	Zenbio	Total RNA
615	CNhs12199	12171-128I2	FF:12171-128I2	Homo sapiens	CD8+ T Cells (pluriselect), donor090325, donation2		primary cells	male			blood		T cell, CD8+			Total RNA
616	CNhs12200	11385-118B8	FF:11385-118B8	Homo sapiens	Dendritic Cells - plasmacytoid, donor3	PDC739	primary cells	female	24	24 years old adult	blood	N/A	dendritic cell, plasmacytoid	N/A	3HBiomedical	Total RNA
617	CNhs12201	12148-128F6	FF:12148-128F6	Homo sapiens	CD8+ T Cells (pluriselect), donor090325, donation1		primary cells	male			blood		T cell, CD8+			Total RNA
618	CNhs12205	11625-122B5	FF:11625-122B5	Homo sapiens	CD34+ Progenitors, donor2	lot:c1	primary cells				blood	N/A	hematopoietic stem cell, CD34+	N/A	3HBiomedical	Total RNA
619	CNhs12227	10159-103A6	FF:10159-103A6	Homo sapiens	spinal cord, adult, donor10252		tissues	female	76		spinal cord	NA	CELL MIXTURE - tissue sample	NA		Total RNA
620	CNhs12228	10160-103A7	FF:10160-103A7	Homo sapiens	pineal gland, adult, donor10252		tissues	female	76		pineal gland	NA	CELL MIXTURE - tissue sample	NA		Total RNA
621	CNhs12229	10162-103A9	FF:10162-103A9	Homo sapiens	pituitary gland, adult, donor10252		tissues	female	76		pituitary gland	NA	CELL MIXTURE - tissue sample	NA		Total RNA
622	CNhs12310	10150-102I6	FF:10150-102I6	Homo sapiens	medial frontal gyrus, adult, donor10252		tissues	female	76		medial frontal gyrus	NA	CELL MIXTURE - tissue sample	NA		Total RNA
623	CNhs12311	10151-102I7	FF:10151-102I7	Homo sapiens	amygdala, adult, donor10252		tissues	female	76		amygdala	NA	CELL MIXTURE - tissue sample	NA		Total RNA
624	CNhs12312	10153-102I9	FF:10153-102I9	Homo sapiens	hippocampus, adult, donor10252		tissues	female	76		hippocampus	NA	CELL MIXTURE - tissue sample	NA		Total RNA
625	CNhs12314	10154-103A1	FF:10154-103A1	Homo sapiens	thalamus, adult, donor10252		tissues	female	76		thalamus	NA	CELL MIXTURE - tissue sample	NA		Total RNA
626	CNhs12315	10155-103A2	FF:10155-103A2	Homo sapiens	medulla oblongata, adult, donor10252		tissues	female	76		medulla oblongata	NA	CELL MIXTURE - tissue sample	NA		Total RNA
627	CNhs12316	10156-103A3	FF:10156-103A3	Homo sapiens	medial temporal gyrus, adult, donor10252		tissues	female	76		medial temporal gyrus	NA	CELL MIXTURE - tissue sample	NA		Total RNA
628	CNhs12317	10157-103A4	FF:10157-103A4	Homo sapiens	parietal lobe, adult, donor10252		tissues	female	76		parietal lobe	NA	CELL MIXTURE - tissue sample	NA		Total RNA
629	CNhs12318	10158-103A5	FF:10158-103A5	Homo sapiens	substantia nigra, adult, donor10252		tissues	female	76		substantia nigra	NA	CELL MIXTURE - tissue sample	NA		Total RNA
630	CNhs12319	10161-103A8	FF:10161-103A8	Homo sapiens	globus pallidus, adult, donor10252		tissues	female	76		globus pallidus	NA	CELL MIXTURE - tissue sample	NA		Total RNA
631	CNhs12320	10163-103B1	FF:10163-103B1	Homo sapiens	occipital cortex, adult, donor10252		tissues	female	76		occipital cortex	NA	CELL MIXTURE - tissue sample	NA		Total RNA
632	CNhs12321	10164-103B2	FF:10164-103B2	Homo sapiens	caudate nucleus, adult, donor10252		tissues	female	76		caudate nucleus	NA	CELL MIXTURE - tissue sample	NA		Total RNA
633	CNhs12322	10165-103B3	FF:10165-103B3	Homo sapiens	locus coeruleus, adult, donor10252		tissues	female	76		locus coeruleus	NA	CELL MIXTURE - tissue sample	NA		Total RNA
634	CNhs12323	10166-103B4	FF:10166-103B4	Homo sapiens	cerebellum, adult, donor10252		tissues	female	76		cerebellum	NA	CELL MIXTURE - tissue sample	NA		Total RNA
635	CNhs12324	10176-103C5	FF:10176-103C5	Homo sapiens	putamen, adult, donor10196		tissues	female	60		putamen	NA	CELL MIXTURE - tissue sample	NA		Total RNA
636	CNhs12325	10815-111B5	FF:10815-111B5	Homo sapiens	epitheloid carcinoma cell line: HelaS3 ENCODE, biol_rep1		cell lines	female			cervix		epithelial cell			Total RNA
637	CNhs12326	10816-111B6	FF:10816-111B6	Homo sapiens	epitheloid carcinoma cell line: HelaS3 ENCODE, biol_rep2		cell lines	female			cervix		epithelial cell			Total RNA
638	CNhs12327	10817-111B7	FF:10817-111B7	Homo sapiens	epitheloid carcinoma cell line: HelaS3 ENCODE, biol_rep3		cell lines	female			cervix		epithelial cell			Total RNA
639	CNhs12328	10818-111B8	FF:10818-111B8	Homo sapiens	hepatocellular carcinoma cell line: HepG2 ENCODE, biol_rep1		cell lines	male	15		liver		hepatocyte			Total RNA
640	CNhs12329	10819-111B9	FF:10819-111B9	Homo sapiens	hepatocellular carcinoma cell line: HepG2 ENCODE, biol_rep2		cell lines	male	15		liver		hepatocyte			Total RNA
641	CNhs12330	10820-111C1	FF:10820-111C1	Homo sapiens	hepatocellular carcinoma cell line: HepG2 ENCODE, biol_rep3		cell lines	male	15		liver		hepatocyte			Total RNA
642	CNhs12331	10821-111C2	FF:10821-111C2	Homo sapiens	B lymphoblastoid cell line: GM12878 ENCODE, biol_rep1		cell lines	female			blood		b cell			Total RNA
643	CNhs12332	10822-111C3	FF:10822-111C3	Homo sapiens	B lymphoblastoid cell line: GM12878 ENCODE, biol_rep2		cell lines	female			blood		b cell			Total RNA
644	CNhs12333	10823-111C4	FF:10823-111C4	Homo sapiens	B lymphoblastoid cell line: GM12878 ENCODE, biol_rep3		cell lines	female			blood		b cell			Total RNA
645	CNhs12334	10824-111C5	FF:10824-111C5	Homo sapiens	chronic myelogenous leukemia cell line:K562 ENCODE, biol_rep1		cell lines	female	53		blood		granulocyte			Total RNA
646	CNhs12335	10825-111C6	FF:10825-111C6	Homo sapiens	chronic myelogenous leukemia cell line:K562 ENCODE, biol_rep2		cell lines	female	53		blood		granulocyte			Total RNA
647	CNhs12336	10826-111C7	FF:10826-111C7	Homo sapiens	chronic myelogenous leukemia cell line:K562 ENCODE, biol_rep3		cell lines	female	53		blood		granulocyte			Total RNA
648	CNhs12338	11494-119E9	FF:11494-119E9	Homo sapiens	Neurons, donor1		primary cells				brain	N/A	neuron	N/A	Sciencell/3H	Total RNA
649	CNhs12339	11504-119G1	FF:11504-119G1	Homo sapiens	Hair Follicle Outer Root Sheath Cells, donor1		primary cells				hair follicle	N/A	hair follicle, outer root sheath cell	N/A	Sciencell/3H	Total RNA
650	CNhs12340	11523-119I2	FF:11523-119I2	Homo sapiens	Hepatocyte, donor1		primary cells				liver	N/A	hepatocyte	N/A	Sciencell/3H	Total RNA
651	CNhs12341	11525-119I4	FF:11525-119I4	Homo sapiens	Cardiac Myocyte, donor1		primary cells				heart	N/A	cardiac muscle cell	N/A	Sciencell/3H	Total RNA
652	CNhs12342	11529-119I8	FF:11529-119I8	Homo sapiens	Lens Epithelial Cells, donor1		primary cells				eye	N/A	lens epithelial cell	N/A	Sciencell/3H	Total RNA
653	CNhs12343	11544-120B5	FF:11544-120B5	Homo sapiens	CD19+ B Cells, donor1		primary cells				blood	N/A	b cell	N/A	3HBiomedical	Total RNA
654	CNhs12344	11572-120E6	FF:11572-120E6	Homo sapiens	Fibroblast - Choroid Plexus, donor2		primary cells				choroid plexus	N/A	fibroblast	N/A	Sciencell/3H	Total RNA
655	CNhs12345	11578-120F3	FF:11578-120F3	Homo sapiens	Schwann Cells, donor2		primary cells				peripheral nervous system	N/A	schwann cell	N/A	Sciencell/3H	Total RNA
656	CNhs12346	11582-120F7	FF:11582-120F7	Homo sapiens	Melanocyte - dark, donor2		primary cells				skin	N/A	melanocyte	N/A	Sciencell/3H	Total RNA
657	CNhs12347	11584-120F9	FF:11584-120F9	Homo sapiens	Hair Follicle Outer Root Sheath Cells, donor2		primary cells				hair follicle	N/A	hair follicle, outer root sheath cell	N/A	Sciencell/3H	Total RNA
658	CNhs12348	11592-120G8	FF:11592-120G8	Homo sapiens	Smooth Muscle Cells - Bronchial, donor2		primary cells				lung	N/A	smooth muscle cell	N/A	Sciencell/3H	Total RNA
659	CNhs12349	11603-120I1	FF:11603-120I1	Homo sapiens	Hepatocyte, donor2		primary cells				liver	N/A	hepatocyte	N/A	Sciencell/3H	Total RNA
660	CNhs12350	11605-120I3	FF:11605-120I3	Homo sapiens	Cardiac Myocyte, donor2		primary cells				heart	N/A	cardiac muscle cell	N/A	Sciencell/3H	Total RNA
661	CNhs12351	10591-108D6	FF:10591-108D6	Homo sapiens	testicular germ cell embryonal carcinoma cell line:NEC14		cell lines	male	26		testis		unclassifiable	RCB0490	RIKEN Bioresource centre	Total RNA
662	CNhs12352	11624-122B4	FF:11624-122B4	Homo sapiens	CD19+ B Cells, donor2		primary cells				blood	N/A	b cell	N/A	3HBiomedical	Total RNA
663	CNhs12354	11705-123B4	FF:11705-123B4	Homo sapiens	CD19+ B Cells, donor3		primary cells				blood	N/A	b cell	N/A	3HBiomedical	Total RNA
664	CNhs12362	10593-108D8	FF:10593-108D8	Homo sapiens	testicular germ cell embryonal carcinoma cell line:NEC15		cell lines	male	20		testis		unclassifiable	RCB0494	RIKEN Bioresource centre	Total RNA
665	CNhs12363	11747-123G1	FF:11747-123G1	Homo sapiens	mesenchymal precursor cell - adipose, donor1		primary cells				adipose tissue	HSLIM-16	mesenchymal precursor cell			Total RNA
666	CNhs12364	11748-123G2	FF:11748-123G2	Homo sapiens	mesenchymal precursor cell - adipose, donor2		primary cells				adipose tissue	HSLIM-26	mesenchymal precursor cell			Total RNA
667	CNhs12365	11749-123G3	FF:11749-123G3	Homo sapiens	mesenchymal precursor cell - adipose, donor3		primary cells				adipose tissue	HSLIM-85	mesenchymal precursor cell			Total RNA
668	CNhs12366	11750-123G4	FF:11750-123G4	Homo sapiens	mesenchymal precursor cell - bone marrow, donor1		primary cells				bone marrow	BM-21	mesenchymal precursor cell			Total RNA
669	CNhs12367	11751-123G5	FF:11751-123G5	Homo sapiens	mesenchymal precursor cell - bone marrow, donor2		primary cells				bone marrow	BM-37	mesenchymal precursor cell			Total RNA
670	CNhs12368	11752-123G6	FF:11752-123G6	Homo sapiens	mesenchymal precursor cell - cardiac, donor1		primary cells				heart	HH-337-AD	mesenchymal precursor cell			Total RNA
671	CNhs12369	11753-123G7	FF:11753-123G7	Homo sapiens	mesenchymal precursor cell - cardiac, donor2		primary cells				heart	HH-354-AD	mesenchymal precursor cell			Total RNA
672	CNhs12370	11754-123G8	FF:11754-123G8	Homo sapiens	mesenchymal precursor cell - cardiac, donor3		primary cells				heart	HH-394-AD	mesenchymal precursor cell			Total RNA
673	CNhs12371	11755-123G9	FF:11755-123G9	Homo sapiens	mesenchymal precursor cell - cardiac, donor4		primary cells				heart	HH-421-AD	mesenchymal precursor cell			Total RNA
674	CNhs12372	11756-123H1	FF:11756-123H1	Homo sapiens	mesenchymal precursor cell - ovarian cancer left ovary, donor1		primary cells				ovary	SOC-19-01	mesenchymal precursor cell			Total RNA
675	CNhs12373	11757-123H2	FF:11757-123H2	Homo sapiens	mesenchymal precursor cell - ovarian cancer right ovary, donor1		primary cells				ovary	SOC-19-02	mesenchymal precursor cell			Total RNA
676	CNhs12374	11758-123H3	FF:11758-123H3	Homo sapiens	mesenchymal precursor cell - ovarian cancer metastasis, donor1		primary cells				ovary	SOC-19-meta	mesenchymal precursor cell			Total RNA
677	CNhs12375	11759-123H4	FF:11759-123H4	Homo sapiens	mesenchymal precursor cell - ovarian cancer right ovary, donor2		primary cells				ovary	SOC-41-02	mesenchymal precursor cell			Total RNA
678	CNhs12376	11760-123H5	FF:11760-123H5	Homo sapiens	mesenchymal precursor cell - ovarian cancer left ovary, donor3		primary cells				ovary	SOC-57-01	mesenchymal precursor cell			Total RNA
679	CNhs12377	11761-123H6	FF:11761-123H6	Homo sapiens	mesenchymal precursor cell - ovarian cancer right ovary, donor3 (SOC-57-02)		primary cells				ovary	SOC-57-02	mesenchymal precursor cell			Total RNA
680	CNhs12378	11762-123H7	FF:11762-123H7	Homo sapiens	mesenchymal precursor cell - ovarian cancer metastasis, donor3		primary cells				ovary	SOC-57-meta	mesenchymal precursor cell			Total RNA
681	CNhs12379	12237-129G5	FF:12237-129G5	Homo sapiens	amniotic membrane cells, donor3		primary cells				amnion	A 12/22	unclassifiable			Total RNA
682	CNhs12380	12240-129G8	FF:12240-129G8	Homo sapiens	chorionic membrane cells, donor3		primary cells				chorion	C 12/22	unclassifiable			Total RNA
683	CNhs12381	12663-134I8	FF:12663-134I8	Homo sapiens	Saos-2 osteosarcoma treated with ascorbic acid and BGP to induce calcification, 00hr15min, biol_rep1 (A1 T1)		time courses	female					osteoblast			Total RNA
684	CNhs12382	12664-134I9	FF:12664-134I9	Homo sapiens	Saos-2 osteosarcoma treated with ascorbic acid and BGP to induce calcification, 00hr30min, biol_rep1 (A1 T2)		time courses	female					osteoblast			Total RNA
685	CNhs12383	12665-135A1	FF:12665-135A1	Homo sapiens	Saos-2 osteosarcoma treated with ascorbic acid and BGP to induce calcification, 00hr45min, biol_rep1 (A1 T3)		time courses	female					osteoblast			Total RNA
686	CNhs12384	12666-135A2	FF:12666-135A2	Homo sapiens	Saos-2 osteosarcoma treated with ascorbic acid and BGP to induce calcification, 01hr00min, biol_rep1 (A1 T4)		time courses	female					osteoblast			Total RNA
687	CNhs12386	12667-135A3	FF:12667-135A3	Homo sapiens	Saos-2 osteosarcoma treated with ascorbic acid and BGP to induce calcification, 01hr20min, biol_rep1 (A1 T5)		time courses	female					osteoblast			Total RNA
688	CNhs12387	12668-135A4	FF:12668-135A4	Homo sapiens	Saos-2 osteosarcoma treated with ascorbic acid and BGP to induce calcification, 01hr40min, biol_rep1 (A1 T6)		time courses	female					osteoblast			Total RNA
689	CNhs12388	12669-135A5	FF:12669-135A5	Homo sapiens	Saos-2 osteosarcoma treated with ascorbic acid and BGP to induce calcification, 02hr00min, biol_rep1 (A1 T7)		time courses	female					osteoblast			Total RNA
690	CNhs12389	12670-135A6	FF:12670-135A6	Homo sapiens	Saos-2 osteosarcoma treated with ascorbic acid and BGP to induce calcification, 02hr30min, biol_rep1 (A1 T8)		time courses	female					osteoblast			Total RNA
691	CNhs12390	12671-135A7	FF:12671-135A7	Homo sapiens	Saos-2 osteosarcoma treated with ascorbic acid and BGP to induce calcification, 03hr, biol_rep1 (A1 T9)		time courses	female					osteoblast			Total RNA
692	CNhs12391	12672-135A8	FF:12672-135A8	Homo sapiens	Saos-2 osteosarcoma treated with ascorbic acid and BGP to induce calcification, 04hr, biol_rep1 (A1 T10)		time courses	female					osteoblast			Total RNA
693	CNhs12392	12673-135A9	FF:12673-135A9	Homo sapiens	Saos-2 osteosarcoma treated with ascorbic acid and BGP to induce calcification, 08hr, biol_rep1 (A1 T11)		time courses	female					osteoblast			Total RNA
694	CNhs12393	12674-135B1	FF:12674-135B1	Homo sapiens	Saos-2 osteosarcoma treated with ascorbic acid and BGP to induce calcification, 24hr, biol_rep1 (A1 T12)		time courses	female					osteoblast			Total RNA
695	CNhs12394	12675-135B2	FF:12675-135B2	Homo sapiens	Saos-2 osteosarcoma treated with ascorbic acid and BGP to induce calcification, day04, biol_rep1 (A1 T13)		time courses	female					osteoblast			Total RNA
696	CNhs12395	12676-135B3	FF:12676-135B3	Homo sapiens	Saos-2 osteosarcoma treated with ascorbic acid and BGP to induce calcification, day07, biol_rep1 (A1 T14)		time courses	female					osteoblast			Total RNA
697	CNhs12396	12677-135B4	FF:12677-135B4	Homo sapiens	Saos-2 osteosarcoma treated with ascorbic acid and BGP to induce calcification, day14, biol_rep1 (A1 T15)		time courses	female					osteoblast			Total RNA
698	CNhs12397	12678-135B5	FF:12678-135B5	Homo sapiens	Saos-2 osteosarcoma treated with ascorbic acid and BGP to induce calcification, day21, biol_rep1 (A1 T16)		time courses	female					osteoblast			Total RNA
699	CNhs12398	14305-155C3	FF:14305-155C3	Homo sapiens	Fibroblast - skin spinal muscular atrophy, donor3 (nuclear fraction)		fractionations and perturbations	M	7 month old child		skin	GM00232	fibroblast	N/A	Coriell	Total RNA
700	CNhs12399	14308-155C6	FF:14308-155C6	Homo sapiens	Fibroblast - skin dystrophia myotonica, donor3 (nuclear fraction)		fractionations and perturbations	M	18 year old adult		skin	GM03132	fibroblast	N/A	Coriell	Total RNA
701	CNhs12400	14311-155C9	FF:14311-155C9	Homo sapiens	Fibroblast - Aortic Adventitial, donor3 (nuclear fraction)		fractionations and perturbations	female	19	19 years old adult	aorta	lot:0000099514	fibroblast	CC-7014	Lonza	Total RNA
702	CNhs12401	14313-155D2	FF:14313-155D2	Homo sapiens	Smooth Muscle Cells - Aortic, donor0 (cytoplasmic fraction)		fractionations and perturbations	male	54	54 years old adult	aorta	lot:1441	smooth muscle cell		Cell Applications	Total RNA
703	CNhs12402	14314-155D3	FF:14314-155D3	Homo sapiens	Smooth Muscle Cells - Aortic, donor0 (nuclear fraction)		fractionations and perturbations	male	54	54 years old adult	aorta	lot:1441	smooth muscle cell		Cell Applications	Total RNA
704	CNhs12403	14323-155E3	FF:14323-155E3	Homo sapiens	Fibroblast - skin normal, donor1 (nuclear fraction)		fractionations and perturbations	M	25 year old		skin	GM03440	fibroblast	N/A	Coriell	Total RNA
705	CNhs12404	14326-155E6	FF:14326-155E6	Homo sapiens	Fibroblast - skin spinal muscular atrophy, donor1 (nuclear fraction)		fractionations and perturbations	M	3 year old child		skin	GM03813	fibroblast	N/A	Coriell	Total RNA
706	CNhs12405	14329-155E9	FF:14329-155E9	Homo sapiens	Fibroblast - skin dystrophia myotonica, donor1 (nuclear fraction)		fractionations and perturbations	F	2 year old child		skin	GM04602	fibroblast	N/A	Coriell	Total RNA
707	CNhs12420	13032-139E8	FF:13032-139E8	Homo sapiens	MCF7 breast cancer cell line response to EGF1, 00hr15min, biol_rep1		time courses	female			breast		mammary gland epithelial cell			Total RNA
708	CNhs12421	13033-139E9	FF:13033-139E9	Homo sapiens	MCF7 breast cancer cell line response to EGF1, 00hr30min, biol_rep1		time courses	female			breast		mammary gland epithelial cell			Total RNA
709	CNhs12422	13034-139F1	FF:13034-139F1	Homo sapiens	MCF7 breast cancer cell line response to EGF1, 00hr45min, biol_rep1		time courses	female			breast		mammary gland epithelial cell			Total RNA
710	CNhs12423	13035-139F2	FF:13035-139F2	Homo sapiens	MCF7 breast cancer cell line response to EGF1, 01hr00min, biol_rep1		time courses	female			breast		mammary gland epithelial cell			Total RNA
711	CNhs12424	13036-139F3	FF:13036-139F3	Homo sapiens	MCF7 breast cancer cell line response to EGF1, 01hr20min, biol_rep1		time courses	female			breast		mammary gland epithelial cell			Total RNA
712	CNhs12425	13037-139F4	FF:13037-139F4	Homo sapiens	MCF7 breast cancer cell line response to EGF1, 01hr40min, biol_rep1		time courses	female			breast		mammary gland epithelial cell			Total RNA
713	CNhs12426	13038-139F5	FF:13038-139F5	Homo sapiens	MCF7 breast cancer cell line response to EGF1, 02hr00min, biol_rep1		time courses	female			breast		mammary gland epithelial cell			Total RNA
714	CNhs12427	13039-139F6	FF:13039-139F6	Homo sapiens	MCF7 breast cancer cell line response to EGF1, 02hr30min, biol_rep1		time courses	female			breast		mammary gland epithelial cell			Total RNA
715	CNhs12428	13040-139F7	FF:13040-139F7	Homo sapiens	MCF7 breast cancer cell line response to EGF1, 03hr00min, biol_rep1		time courses	female			breast		mammary gland epithelial cell			Total RNA
716	CNhs12429	13041-139F8	FF:13041-139F8	Homo sapiens	MCF7 breast cancer cell line response to EGF1, 03hr30min, biol_rep1		time courses	female			breast		mammary gland epithelial cell			Total RNA
717	CNhs12430	13042-139F9	FF:13042-139F9	Homo sapiens	MCF7 breast cancer cell line response to EGF1, 04hr, biol_rep1		time courses	female			breast		mammary gland epithelial cell			Total RNA
718	CNhs12431	13043-139G1	FF:13043-139G1	Homo sapiens	MCF7 breast cancer cell line response to EGF1, 05hr, biol_rep1		time courses	female			breast		mammary gland epithelial cell			Total RNA
719	CNhs12432	13044-139G2	FF:13044-139G2	Homo sapiens	MCF7 breast cancer cell line response to EGF1, 06hr, biol_rep1		time courses	female			breast		mammary gland epithelial cell			Total RNA
720	CNhs12434	13045-139G3	FF:13045-139G3	Homo sapiens	MCF7 breast cancer cell line response to EGF1, 07hr, biol_rep1		time courses	female			breast		mammary gland epithelial cell			Total RNA
721	CNhs12435	13048-139G6	FF:13048-139G6	Homo sapiens	MCF7 breast cancer cell line response to HRG, 00hr15min, biol_rep1		time courses	female			breast		mammary gland epithelial cell			Total RNA
722	CNhs12436	13049-139G7	FF:13049-139G7	Homo sapiens	MCF7 breast cancer cell line response to HRG, 00hr30min, biol_rep1		time courses	female			breast		mammary gland epithelial cell			Total RNA
723	CNhs12437	13050-139G8	FF:13050-139G8	Homo sapiens	MCF7 breast cancer cell line response to HRG, 00hr45min, biol_rep1		time courses	female			breast		mammary gland epithelial cell			Total RNA
724	CNhs12438	13051-139G9	FF:13051-139G9	Homo sapiens	MCF7 breast cancer cell line response to HRG, 01hr00min, biol_rep1		time courses	female			breast		mammary gland epithelial cell			Total RNA
725	CNhs12439	13052-139H1	FF:13052-139H1	Homo sapiens	MCF7 breast cancer cell line response to HRG, 01hr20min, biol_rep1		time courses	female			breast		mammary gland epithelial cell			Total RNA
726	CNhs12440	13053-139H2	FF:13053-139H2	Homo sapiens	MCF7 breast cancer cell line response to HRG, 01hr40min, biol_rep1		time courses	female			breast		mammary gland epithelial cell			Total RNA
727	CNhs12441	13054-139H3	FF:13054-139H3	Homo sapiens	MCF7 breast cancer cell line response to HRG, 02hr00min, biol_rep1		time courses	female			breast		mammary gland epithelial cell			Total RNA
728	CNhs12442	13055-139H4	FF:13055-139H4	Homo sapiens	MCF7 breast cancer cell line response to HRG, 02hr30min, biol_rep1		time courses	female			breast		mammary gland epithelial cell			Total RNA
729	CNhs12443	13056-139H5	FF:13056-139H5	Homo sapiens	MCF7 breast cancer cell line response to HRG, 03hr00min, biol_rep1		time courses	female			breast		mammary gland epithelial cell			Total RNA
730	CNhs12444	13057-139H6	FF:13057-139H6	Homo sapiens	MCF7 breast cancer cell line response to HRG, 03hr30min, biol_rep1		time courses	female			breast		mammary gland epithelial cell			Total RNA
731	CNhs12445	13058-139H7	FF:13058-139H7	Homo sapiens	MCF7 breast cancer cell line response to HRG, 04hr, biol_rep1		time courses	female			breast		mammary gland epithelial cell			Total RNA
732	CNhs12446	13059-139H8	FF:13059-139H8	Homo sapiens	MCF7 breast cancer cell line response to HRG, 05hr, biol_rep1		time courses	female			breast		mammary gland epithelial cell			Total RNA
733	CNhs12447	13060-139H9	FF:13060-139H9	Homo sapiens	MCF7 breast cancer cell line response to HRG, 06hr, biol_rep1		time courses	female			breast		mammary gland epithelial cell			Total RNA
734	CNhs12448	13061-139I1	FF:13061-139I1	Homo sapiens	MCF7 breast cancer cell line response to HRG, 07hr, biol_rep1		time courses	female			breast		mammary gland epithelial cell			Total RNA
735	CNhs12458	13079-140B1	FF:13079-140B1	Homo sapiens	K562 erythroblastic leukemia response to hemin, 00hr00min, biol_rep1		time courses	female			blood		erythroblast			Total RNA
736	CNhs12459	13080-140B2	FF:13080-140B2	Homo sapiens	K562 erythroblastic leukemia response to hemin, 00hr15min, biol_rep1		time courses	female			blood		erythroblast			Total RNA
737	CNhs12460	13081-140B3	FF:13081-140B3	Homo sapiens	K562 erythroblastic leukemia response to hemin, 00hr30min, biol_rep1		time courses	female			blood		erythroblast			Total RNA
738	CNhs12461	13082-140B4	FF:13082-140B4	Homo sapiens	K562 erythroblastic leukemia response to hemin, 00hr45min, biol_rep1		time courses	female			blood		erythroblast			Total RNA
739	CNhs12462	13083-140B5	FF:13083-140B5	Homo sapiens	K562 erythroblastic leukemia response to hemin, 01hr00min, biol_rep1		time courses	female			blood		erythroblast			Total RNA
740	CNhs12463	13084-140B6	FF:13084-140B6	Homo sapiens	K562 erythroblastic leukemia response to hemin, 01hr20min, biol_rep1		time courses	female			blood		erythroblast			Total RNA
741	CNhs12464	13085-140B7	FF:13085-140B7	Homo sapiens	K562 erythroblastic leukemia response to hemin, 01hr40min, biol_rep1		time courses	female			blood		erythroblast			Total RNA
742	CNhs12465	13087-140B9	FF:13087-140B9	Homo sapiens	K562 erythroblastic leukemia response to hemin, 02hr30min, biol_rep1		time courses	female			blood		erythroblast			Total RNA
743	CNhs12466	13088-140C1	FF:13088-140C1	Homo sapiens	K562 erythroblastic leukemia response to hemin, 03hr00min, biol_rep1		time courses	female			blood		erythroblast			Total RNA
744	CNhs12467	13089-140C2	FF:13089-140C2	Homo sapiens	K562 erythroblastic leukemia response to hemin, 03hr30min, biol_rep1		time courses	female			blood		erythroblast			Total RNA
745	CNhs12468	13090-140C3	FF:13090-140C3	Homo sapiens	K562 erythroblastic leukemia response to hemin, 04hr, biol_rep1		time courses	female			blood		erythroblast			Total RNA
746	CNhs12469	13091-140C4	FF:13091-140C4	Homo sapiens	K562 erythroblastic leukemia response to hemin, 06hr, biol_rep1		time courses	female			blood		erythroblast			Total RNA
747	CNhs12470	13092-140C5	FF:13092-140C5	Homo sapiens	K562 erythroblastic leukemia response to hemin, 12hr, biol_rep1		time courses	female			blood		erythroblast			Total RNA
748	CNhs12471	13093-140C6	FF:13093-140C6	Homo sapiens	K562 erythroblastic leukemia response to hemin, 24hr, biol_rep1		time courses	female			blood		erythroblast			Total RNA
749	CNhs12472	13094-140C7	FF:13094-140C7	Homo sapiens	K562 erythroblastic leukemia response to hemin, day02, biol_rep1		time courses	female			blood		erythroblast			Total RNA
750	CNhs12473	13095-140C8	FF:13095-140C8	Homo sapiens	K562 erythroblastic leukemia response to hemin, day03, biol_rep1		time courses	female			blood		erythroblast			Total RNA
751	CNhs12474	13096-140C9	FF:13096-140C9	Homo sapiens	K562 erythroblastic leukemia response to hemin, day04, biol_rep1		time courses	female			blood		erythroblast			Total RNA
752	CNhs12475	13097-140D1	FF:13097-140D1	Homo sapiens	MCF7 breast cancer cell line response to EGF1, 00hr00min, biol_rep2		time courses	female			breast		mammary gland epithelial cell			Total RNA
753	CNhs12476	13098-140D2	FF:13098-140D2	Homo sapiens	MCF7 breast cancer cell line response to EGF1, 00hr15min, biol_rep2		time courses	female			breast		mammary gland epithelial cell			Total RNA
754	CNhs12477	13099-140D3	FF:13099-140D3	Homo sapiens	MCF7 breast cancer cell line response to EGF1, 00hr30min, biol_rep2		time courses	female			breast		mammary gland epithelial cell			Total RNA
755	CNhs12478	13100-140D4	FF:13100-140D4	Homo sapiens	MCF7 breast cancer cell line response to EGF1, 00hr45min, biol_rep2		time courses	female			breast		mammary gland epithelial cell			Total RNA
756	CNhs12479	13101-140D5	FF:13101-140D5	Homo sapiens	MCF7 breast cancer cell line response to EGF1, 01hr00min, biol_rep2		time courses	female			breast		mammary gland epithelial cell			Total RNA
757	CNhs12480	13102-140D6	FF:13102-140D6	Homo sapiens	MCF7 breast cancer cell line response to EGF1, 01hr20min, biol_rep2		time courses	female			breast		mammary gland epithelial cell			Total RNA
758	CNhs12482	13103-140D7	FF:13103-140D7	Homo sapiens	MCF7 breast cancer cell line response to EGF1, 01hr40min, biol_rep2		time courses	female			breast		mammary gland epithelial cell			Total RNA
759	CNhs12483	13104-140D8	FF:13104-140D8	Homo sapiens	MCF7 breast cancer cell line response to EGF1, 02hr00min, biol_rep2		time courses	female			breast		mammary gland epithelial cell			Total RNA
760	CNhs12484	13105-140D9	FF:13105-140D9	Homo sapiens	MCF7 breast cancer cell line response to EGF1, 02hr30min, biol_rep2		time courses	female			breast		mammary gland epithelial cell			Total RNA
761	CNhs12485	13106-140E1	FF:13106-140E1	Homo sapiens	MCF7 breast cancer cell line response to EGF1, 03hr00min, biol_rep2		time courses	female			breast		mammary gland epithelial cell			Total RNA
762	CNhs12486	13107-140E2	FF:13107-140E2	Homo sapiens	MCF7 breast cancer cell line response to EGF1, 03hr30min, biol_rep2		time courses	female			breast		mammary gland epithelial cell			Total RNA
763	CNhs12487	13108-140E3	FF:13108-140E3	Homo sapiens	MCF7 breast cancer cell line response to EGF1, 04hr, biol_rep2		time courses	female			breast		mammary gland epithelial cell			Total RNA
764	CNhs12488	13109-140E4	FF:13109-140E4	Homo sapiens	MCF7 breast cancer cell line response to EGF1, 05hr, biol_rep2		time courses	female			breast		mammary gland epithelial cell			Total RNA
765	CNhs12489	13110-140E5	FF:13110-140E5	Homo sapiens	MCF7 breast cancer cell line response to EGF1, 06hr, biol_rep2		time courses	female			breast		mammary gland epithelial cell			Total RNA
766	CNhs12490	13111-140E6	FF:13111-140E6	Homo sapiens	MCF7 breast cancer cell line response to EGF1, 07hr, biol_rep2		time courses	female			breast		mammary gland epithelial cell			Total RNA
767	CNhs12491	13112-140E7	FF:13112-140E7	Homo sapiens	MCF7 breast cancer cell line response to EGF1, 08hr, biol_rep2		time courses	female			breast		mammary gland epithelial cell			Total RNA
768	CNhs12492	11214-116A8	FF:11214-116A8	Homo sapiens	Mesenchymal stem cells - umbilical, donor0		primary cells				umbilical cord	N/A	mesenchymal stem cell	N/A	Sciencell	Total RNA
769	CNhs12493	11223-116B8	FF:11223-116B8	Homo sapiens	Fibroblast - Periodontal Ligament, donor4 (PL29)		primary cells	female	18	18 years old adult	periodontal ligament	N/A	fibroblast	N/A	N/A	Total RNA
770	CNhs12494	11259-116F8	FF:11259-116F8	Homo sapiens	Adipocyte - subcutaneous, donor1	1377	primary cells	female	53	53 years old adult	adipose tissue	N/A	adipocyte	N/A	Cell Applications	Total RNA
771	CNhs12495	11263-116G3	FF:11263-116G3	Homo sapiens	Endothelial Cells - Aortic, donor1	1151	primary cells	female	28	28 years old adult	aorta	N/A	blood vessel endothelial cell	N/A	Cell Applications	Total RNA
772	CNhs12496	11264-116G4	FF:11264-116G4	Homo sapiens	Endothelial Cells - Artery, donor1	1851	primary cells	female	51	51 years old adult	artery	N/A	blood vessel endothelial cell	N/A	Cell Applications	Total RNA
773	CNhs12497	11267-116G7	FF:11267-116G7	Homo sapiens	Endothelial Cells - Vein, donor1	1684	primary cells	male	Neonatal	infant	vein	N/A	blood vessel endothelial cell	N/A	Cell Applications	Total RNA
774	CNhs12498	11268-116G8	FF:11268-116G8	Homo sapiens	Fibroblast - Cardiac, donor1	1592	primary cells	male	embryo 22week	22 weeks old fetus	heart	N/A	fibroblast	N/A	Cell Applications	Total RNA
775	CNhs12499	11269-116G9	FF:11269-116G9	Homo sapiens	Fibroblast - Dermal, donor1	1378	primary cells	male	71	71 years old adult	skin	N/A	fibroblast	N/A	Cell Applications	Total RNA
776	CNhs12500	11270-116H1	FF:11270-116H1	Homo sapiens	Fibroblast - Lung, donor1	1432	primary cells	female	embryo 20week	20 weeks old fetus	lung	N/A	fibroblast	N/A	Cell Applications	Total RNA
777	CNhs12501	11271-116H2	FF:11271-116H2	Homo sapiens	Hair Follicle Dermal Papilla Cells, donor1	1648	primary cells	male	28	28 years old adult	hair follicle	N/A	hair follicle, dermal papilla cell	N/A	Cell Applications	Total RNA
778	CNhs12502	12235-129G3	FF:12235-129G3	Homo sapiens	amniotic membrane cells, donor1		primary cells				amnion	A 5/26	unclassifiable			Total RNA
779	CNhs12503	12236-129G4	FF:12236-129G4	Homo sapiens	amniotic membrane cells, donor2		primary cells				amnion	A 7/14	unclassifiable			Total RNA
780	CNhs12504	12238-129G6	FF:12238-129G6	Homo sapiens	chorionic membrane cells, donor1		primary cells				chorion	C 5/26	unclassifiable			Total RNA
781	CNhs12506	12239-129G7	FF:12239-129G7	Homo sapiens	chorionic membrane cells, donor2		primary cells				chorion	C 7/14	unclassifiable			Total RNA
782	CNhs12516	13019-139D4	FF:13019-139D4	Homo sapiens	Adipocyte differentiation, day04, donor1	2010-78-4	time courses	female			adipose		adipocyte			Total RNA
783	CNhs12517	13020-139D5	FF:13020-139D5	Homo sapiens	Adipocyte differentiation, day08, donor1	2010-78-8	time courses	female			adipose		adipocyte			Total RNA
784	CNhs12518	12130-128D6	FF:12130-128D6	Homo sapiens	common myeloid progenitor CMP, donor1		primary cells				bone marrow		common myeloid progenitor			Total RNA
785	CNhs12519	12131-128D7	FF:12131-128D7	Homo sapiens	granulocyte macrophage progenitor, donor1		primary cells				bone marrow		granulocyte macrophage progenitor			Total RNA
786	CNhs12520	12132-128D8	FF:12132-128D8	Homo sapiens	promyelocytes/myelocytes PMC, donor1		primary cells				bone marrow		promyelocytes/myelocytes			Total RNA
787	CNhs12522	12133-128D9	FF:12133-128D9	Homo sapiens	neutrophil PMN, donor1		primary cells				bone marrow		neutrophil			Total RNA
788	CNhs12523	12134-128E1	FF:12134-128E1	Homo sapiens	common myeloid progenitor CMP, donor2		primary cells				bone marrow		common myeloid progenitor			Total RNA
789	CNhs12524	12135-128E2	FF:12135-128E2	Homo sapiens	granulocyte macrophage progenitor, donor2		primary cells				bone marrow		granulocyte macrophage progenitor			Total RNA
790	CNhs12525	12136-128E3	FF:12136-128E3	Homo sapiens	promyelocytes/myelocytes PMC, donor2		primary cells				bone marrow		promyelocytes/myelocytes			Total RNA
791	CNhs12526	12137-128E4	FF:12137-128E4	Homo sapiens	neutrophil PMN, donor2		primary cells				bone marrow		neutrophil			Total RNA
792	CNhs12528	12139-128E6	FF:12139-128E6	Homo sapiens	granulocyte macrophage progenitor, donor3		primary cells				bone marrow		granulocyte macrophage progenitor			Total RNA
793	CNhs12529	12140-128E7	FF:12140-128E7	Homo sapiens	promyelocytes/myelocytes PMC, donor3		primary cells				bone marrow		promyelocytes/myelocytes			Total RNA
794	CNhs12530	12141-128E8	FF:12141-128E8	Homo sapiens	neutrophil PMN, donor3		primary cells				bone marrow		neutrophil			Total RNA
795	CNhs12531	12151-128F9	FF:12151-128F9	Homo sapiens	CD19+ B Cells (pluriselect), donor090325, donation1		primary cells	male			blood		b cell			Total RNA
796	CNhs12538	12142-128E9	FF:12142-128E9	Homo sapiens	Mallassez-derived cells, donor1 (MZH3)		primary cells	male	22 years old adult		gum		epithelial cell rests of Malassez		N/A	Total RNA
797	CNhs12545	12223-129E9	FF:12223-129E9	Homo sapiens	CD133+ stem cells - cord blood derived, pool1		primary cells				blood	CB090324C	stem cell	CB013F-S	Stem cell technologies	Total RNA
798	CNhs12546	12241-129G9	FF:12241-129G9	Homo sapiens	Basophils, donor1		primary cells				blood	lot:BASO745	basophil	N/A	3HBiomedical	Total RNA
799	CNhs12547	12244-129H3	FF:12244-129H3	Homo sapiens	Eosinophils, donor1		primary cells				blood	lot:EO744	eosinophil	N/A	3HBiomedical	Total RNA
800	CNhs12548	12245-129H4	FF:12245-129H4	Homo sapiens	Eosinophils, donor2		primary cells				blood	lot:753	eosinophil	N/A	3HBiomedical	Total RNA
801	CNhs12549	12246-129H5	FF:12246-129H5	Homo sapiens	Eosinophils, donor3		primary cells				blood	lot:755	eosinophil	N/A	3HBiomedical	Total RNA
802	CNhs12552	12224-129F1	FF:12224-129F1	Homo sapiens	CD133+ stem cells - adult bone marrow derived, pool1		primary cells				bone marrow	BM2368	stem cell	ABM026F	Stem cell technologies	Total RNA
803	CNhs12553	12225-129F2	FF:12225-129F2	Homo sapiens	CD34+ stem cells - adult bone marrow derived, donor1		primary cells				bone marrow	BM2101	stem cell	ABM017F	Stem cell technologies	Total RNA
804	CNhs12554	12226-129F3	FF:12226-129F3	Homo sapiens	nasal epithelial cells, donor1		primary cells				nasal cavity	9102102	epithelial cell		Promocell	Total RNA
805	CNhs12558	12231-129F8	FF:12231-129F8	Homo sapiens	mature adipocyte, donor1		primary cells	female	43		adipose tissue	2010-78-FC	adipocyte			Total RNA
806	CNhs12559	12232-129F9	FF:12232-129F9	Homo sapiens	mature adipocyte, donor2		primary cells	female	42		adipose tissue	2010-79-FC	adipocyte			Total RNA
807	CNhs12560	12233-129G1	FF:12233-129G1	Homo sapiens	mature adipocyte, donor3		primary cells	female	64		adipose tissue	2010-84-FC	adipocyte			Total RNA
808	CNhs12562	12234-129G2	FF:12234-129G2	Homo sapiens	mature adipocyte, donor4		primary cells	female	28		adipose tissue	2010-89-FC	adipocyte			Total RNA
809	CNhs12563	12242-129H1	FF:12242-129H1	Homo sapiens	Basophils, donor2		primary cells				blood	lot:BASO744	basophil	N/A	3HBiomedical	Total RNA
810	CNhs12564	13031-139E7	FF:13031-139E7	Homo sapiens	MCF7 breast cancer cell line response to EGF1, 00hr00min, biol_rep1		time courses	female			breast		mammary gland epithelial cell			Total RNA
811	CNhs12565	13046-139G4	FF:13046-139G4	Homo sapiens	MCF7 breast cancer cell line response to EGF1, 08hr, biol_rep1		time courses	female			breast		mammary gland epithelial cell			Total RNA
812	CNhs12566	11563-120D6	FF:11563-120D6	Homo sapiens	Mast cell, donor1	BsMC-Q	primary cells	female	76	76 years old adult	skin		mast cell			Total RNA
813	CNhs12567	11593-120G9	FF:11593-120G9	Homo sapiens	Smooth Muscle Cells - Tracheal, donor2	3925	primary cells				trachea	N/A	smooth muscle cell	N/A	Sciencell/3H	Total RNA
814	CNhs12568	11609-120I7	FF:11609-120I7	Homo sapiens	Lens Epithelial Cells, donor2	1357	primary cells				eye	N/A	lens epithelial cell	N/A	Sciencell/3H	Total RNA
815	CNhs12569	11621-122B1	FF:11621-122B1	Homo sapiens	Smooth Muscle Cells - Umbilical Vein, donor2	6757	primary cells				umbilical vein	N/A	smooth muscle cell	N/A	Sciencell/3H	Total RNA
816	CNhs12570	11663-122F7	FF:11663-122F7	Homo sapiens	Melanocyte - dark, donor3	4260	primary cells				skin	N/A	melanocyte	N/A	Sciencell/3H	Total RNA
817	CNhs12571	11686-122I3	FF:11686-122I3	Homo sapiens	Cardiac Myocyte, donor3	6755	primary cells				heart	N/A	cardiac muscle cell	N/A	Sciencell/3H	Total RNA
818	CNhs12572	11690-122I7	FF:11690-122I7	Homo sapiens	Lens Epithelial Cells, donor3	6756	primary cells				eye	N/A	lens epithelial cell	N/A	Sciencell/3H	Total RNA
819	CNhs12574	12227-129F4	FF:12227-129F4	Homo sapiens	nasal epithelial cells, donor2		primary cells				nasal cavity	9091003	epithelial cell		Promocell	Total RNA
820	CNhs12575	12243-129H2	FF:12243-129H2	Homo sapiens	Basophils, donor3		primary cells				blood	lot:BASO743	basophil	N/A	3HBiomedical	Total RNA
821	CNhs12581	14332-155F3	FF:14332-155F3	Homo sapiens	Fibroblast - Aortic Adventitial, donor2 (nuclear fraction)		fractionations and perturbations	female	19	19 years old adult	aorta	lot:0000099514	fibroblast	7F3048	Lonza	Total RNA
822	CNhs12582	14302-155B9	FF:14302-155B9	Homo sapiens	Fibroblast - skin normal, donor2 (nuclear fraction)		fractionations and perturbations	M	3 year old child		skin	GM00498	fibroblast	N/A	Coriell	Total RNA
823	CNhs12583	14317-155D6	FF:14317-155D6	Homo sapiens	Small Airway Epithelial Cells, donor3 (nuclear fraction)		fractionations and perturbations	male	50	50 years old adult	lung	lot:8F3145	pneumocyte	CC-2547	Lonza	Total RNA
824	CNhs12584	14320-155D9	FF:14320-155D9	Homo sapiens	Preadipocyte - breast, donor2 (nuclear fraction)		fractionations and perturbations	female	40	40 years old adult	breast	lot:BR20399B	preadipocyte	F-BR-F	Zenbio	Total RNA
825	CNhs12586	11496-119F2	FF:11496-119F2	Homo sapiens	Oligodendrocyte - precursors, donor1		primary cells				brain	N/A	oligodendroblast	N/A	Sciencell/3H	Total RNA
826	CNhs12587	11499-119F5	FF:11499-119F5	Homo sapiens	Perineurial Cells, donor1		primary cells				spinal cord	N/A	perineurial cell	N/A	Sciencell/3H	Total RNA
827	CNhs12588	12225-129F2	FF:12225-129F2	Homo sapiens	CD34+ stem cells - adult bone marrow derived, donor1		primary cells				bone marrow	BM2101	stem cell	ABM017F	Stem cell technologies	Total RNA
828	CNhs12589	12226-129F3	FF:12226-129F3	Homo sapiens	nasal epithelial cells, donor1		primary cells				nasal cavity	9102102	epithelial cell		Promocell	Total RNA
829	CNhs12590	11579-120F4	FF:11579-120F4	Homo sapiens	Perineurial Cells, donor2		primary cells				spinal cord	N/A	perineurial cell	N/A	Sciencell/3H	Total RNA
830	CNhs12591	11502-119F8	FF:11502-119F8	Homo sapiens	Melanocyte - dark, donor1		primary cells				skin	N/A	melanocyte	N/A	Sciencell/3H	Total RNA
831	CNhs12592	11567-120E1	FF:11567-120E1	Homo sapiens	Mast cell, donor4	BsMC-V	primary cells	female	76	67 years old adult	skin		mast cell			Total RNA
832	CNhs12593	11566-120D9	FF:11566-120D9	Homo sapiens	Mast cell, donor3	BsMC-T	primary cells	female	76	41 years old adult	skin		mast cell			Total RNA
833	CNhs12594	11565-120D8	FF:11565-120D8	Homo sapiens	Mast cell, donor2	BsMC-S	primary cells	female	76	50 years old adult	skin		mast cell			Total RNA
834	CNhs12595	11509-119G6	FF:11509-119G6	Homo sapiens	Smooth Muscle Cells - Intestinal, donor1		primary cells				intestine	N/A	smooth muscle cell	N/A	Sciencell/3H	Total RNA
835	CNhs12596	11530-119I9	FF:11530-119I9	Homo sapiens	Iris Pigment Epithelial Cells, donor1		primary cells				eye	N/A	iris pigment epithelial cell	N/A	Sciencell/3H	Total RNA
836	CNhs12597	11541-120B2	FF:11541-120B2	Homo sapiens	Smooth Muscle Cells - Umbilical Vein, donor1		primary cells				umbilical vein	N/A	smooth muscle cell	N/A	Sciencell/3H	Total RNA
837	CNhs12610	10193-103E4	FF:10193-103E4	Homo sapiens	diencephalon, adult		tissues	male	26		diencephalon	NA	CELL MIXTURE - tissue sample	NA	Biochain	Total RNA
838	CNhs12611	10195-103E6	FF:10195-103E6	Homo sapiens	olfactory region, adult		tissues	female	87		olfactory apparatus	NA	CELL MIXTURE - tissue sample	NA	Biochain	Total RNA
839	CNhs12620	11653-122E6	FF:11653-122E6	Homo sapiens	Fibroblast - Choroid Plexus, donor3	4854	primary cells				choroid plexus		fibroblast		Sciencell/3H	Total RNA
840	CNhs12621	11659-122F3	FF:11659-122F3	Homo sapiens	Schwann Cells, donor3	5698	primary cells				peripheral nervous system		schwann cell		Sciencell/3H	Total RNA
841	CNhs12622	11668-122G3	FF:11668-122G3	Homo sapiens	Esophageal Epithelial Cells, donor3	4955	primary cells				esophagus		esophageal epithelial cell		Sciencell/3H	Total RNA
842	CNhs12623	11672-122G7	FF:11672-122G7	Homo sapiens	Bronchial Epithelial Cell, donor3	6784	primary cells				lung		epithelial cell of lung, bronchial		Sciencell/3H	Total RNA
843	CNhs12624	11675-122H1	FF:11675-122H1	Homo sapiens	Renal Glomerular Endothelial Cells, donor3	5993	primary cells				kidney		endothelial cell		Sciencell/3H	Total RNA
844	CNhs12625	11682-122H8	FF:11682-122H8	Homo sapiens	Hepatic Sinusoidal Endothelial Cells, donor3	4808	primary cells				liver		hepatic sinusoidal endothelial cell		Sciencell/3H	Total RNA
845	CNhs12626	11684-122I1	FF:11684-122I1	Homo sapiens	Hepatocyte, donor3	RNA1057	primary cells				liver		hepatocyte		Sciencell/3H	Total RNA
846	CNhs12627	11685-122I2	FF:11685-122I2	Homo sapiens	Hepatic Stellate Cells (lipocyte), donor3	4883	primary cells				liver		adipocyte, lipocyte of liver		Sciencell/3H	Total RNA
847	CNhs12639	11763-123H8	FF:11763-123H8	Homo sapiens	tenocyte, donor1		primary cells				tendon		tenocyte			Total RNA
848	CNhs12640	11765-123I1	FF:11765-123I1	Homo sapiens	tenocyte, donor2		primary cells				tendon		tenocyte			Total RNA
849	CNhs12641	11768-123I4	FF:11768-123I4	Homo sapiens	tenocyte, donor3		primary cells				tendon		tenocyte			Total RNA
850	CNhs12642	11769-123I5	FF:11769-123I5	Homo sapiens	Bronchial Epithelial Cell, donor7	6805	primary cells				lung		epithelial cell of lung, bronchial		Sciencell/3H	Total RNA
851	CNhs12652	13114-140E9	FF:13114-140E9	Homo sapiens	MCF7 breast cancer cell line response to HRG, 00hr15min, biol_rep2		time courses	female			breast		mammary gland epithelial cell			Total RNA
852	CNhs12653	13115-140F1	FF:13115-140F1	Homo sapiens	MCF7 breast cancer cell line response to HRG, 00hr30min, biol_rep2		time courses	female			breast		mammary gland epithelial cell			Total RNA
853	CNhs12654	13116-140F2	FF:13116-140F2	Homo sapiens	MCF7 breast cancer cell line response to HRG, 00hr45min, biol_rep2		time courses	female			breast		mammary gland epithelial cell			Total RNA
854	CNhs12655	13117-140F3	FF:13117-140F3	Homo sapiens	MCF7 breast cancer cell line response to HRG, 01hr00min, biol_rep2		time courses	female			breast		mammary gland epithelial cell			Total RNA
855	CNhs12656	13118-140F4	FF:13118-140F4	Homo sapiens	MCF7 breast cancer cell line response to HRG, 01hr20min, biol_rep2		time courses	female			breast		mammary gland epithelial cell			Total RNA
856	CNhs12657	13119-140F5	FF:13119-140F5	Homo sapiens	MCF7 breast cancer cell line response to HRG, 01hr40min, biol_rep2		time courses	female			breast		mammary gland epithelial cell			Total RNA
857	CNhs12658	13120-140F6	FF:13120-140F6	Homo sapiens	MCF7 breast cancer cell line response to HRG, 02hr00min, biol_rep2		time courses	female			breast		mammary gland epithelial cell			Total RNA
858	CNhs12659	13121-140F7	FF:13121-140F7	Homo sapiens	MCF7 breast cancer cell line response to HRG, 02hr30min, biol_rep2		time courses	female			breast		mammary gland epithelial cell			Total RNA
859	CNhs12660	13122-140F8	FF:13122-140F8	Homo sapiens	MCF7 breast cancer cell line response to HRG, 03hr00min, biol_rep2		time courses	female			breast		mammary gland epithelial cell			Total RNA
860	CNhs12662	13123-140F9	FF:13123-140F9	Homo sapiens	MCF7 breast cancer cell line response to HRG, 03hr30min, biol_rep2		time courses	female			breast		mammary gland epithelial cell			Total RNA
861	CNhs12663	13124-140G1	FF:13124-140G1	Homo sapiens	MCF7 breast cancer cell line response to HRG, 04hr, biol_rep2		time courses	female			breast		mammary gland epithelial cell			Total RNA
862	CNhs12664	13125-140G2	FF:13125-140G2	Homo sapiens	MCF7 breast cancer cell line response to HRG, 05hr, biol_rep2		time courses	female			breast		mammary gland epithelial cell			Total RNA
863	CNhs12665	13126-140G3	FF:13126-140G3	Homo sapiens	MCF7 breast cancer cell line response to HRG, 06hr, biol_rep2		time courses	female			breast		mammary gland epithelial cell			Total RNA
864	CNhs12666	13127-140G4	FF:13127-140G4	Homo sapiens	MCF7 breast cancer cell line response to HRG, 07hr, biol_rep2		time courses	female			breast		mammary gland epithelial cell			Total RNA
865	CNhs12667	13128-140G5	FF:13128-140G5	Homo sapiens	MCF7 breast cancer cell line response to HRG, 08hr, biol_rep2		time courses	female			breast		mammary gland epithelial cell			Total RNA
866	CNhs12684	13145-140I4	FF:13145-140I4	Homo sapiens	K562 erythroblastic leukemia response to hemin, 00hr00min, biol_rep2		time courses	female			blood		erythroblast			Total RNA
867	CNhs12686	13146-140I5	FF:13146-140I5	Homo sapiens	K562 erythroblastic leukemia response to hemin, 00hr15min, biol_rep2		time courses	female			blood		erythroblast			Total RNA
868	CNhs12687	13147-140I6	FF:13147-140I6	Homo sapiens	K562 erythroblastic leukemia response to hemin, 00hr30min, biol_rep2		time courses	female			blood		erythroblast			Total RNA
869	CNhs12688	13148-140I7	FF:13148-140I7	Homo sapiens	K562 erythroblastic leukemia response to hemin, 00hr45min, biol_rep2		time courses	female			blood		erythroblast			Total RNA
870	CNhs12689	13149-140I8	FF:13149-140I8	Homo sapiens	K562 erythroblastic leukemia response to hemin, 01hr00min, biol_rep2		time courses	female			blood		erythroblast			Total RNA
871	CNhs12690	13150-140I9	FF:13150-140I9	Homo sapiens	K562 erythroblastic leukemia response to hemin, 01hr20min, biol_rep2		time courses	female			blood		erythroblast			Total RNA
872	CNhs12691	13151-141A1	FF:13151-141A1	Homo sapiens	K562 erythroblastic leukemia response to hemin, 01hr40min, biol_rep2		time courses	female			blood		erythroblast			Total RNA
873	CNhs12692	13152-141A2	FF:13152-141A2	Homo sapiens	K562 erythroblastic leukemia response to hemin, 02hr00min, biol_rep2		time courses	female			blood		erythroblast			Total RNA
874	CNhs12693	13153-141A3	FF:13153-141A3	Homo sapiens	K562 erythroblastic leukemia response to hemin, 02hr30min, biol_rep2		time courses	female			blood		erythroblast			Total RNA
875	CNhs12694	13154-141A4	FF:13154-141A4	Homo sapiens	K562 erythroblastic leukemia response to hemin, 03hr00min, biol_rep2		time courses	female			blood		erythroblast			Total RNA
876	CNhs12695	13155-141A5	FF:13155-141A5	Homo sapiens	K562 erythroblastic leukemia response to hemin, 03hr30min, biol_rep2		time courses	female			blood		erythroblast			Total RNA
877	CNhs12696	13156-141A6	FF:13156-141A6	Homo sapiens	K562 erythroblastic leukemia response to hemin, 04hr, biol_rep2		time courses	female			blood		erythroblast			Total RNA
878	CNhs12697	13157-141A7	FF:13157-141A7	Homo sapiens	K562 erythroblastic leukemia response to hemin, 06hr, biol_rep2		time courses	female			blood		erythroblast			Total RNA
879	CNhs12698	13158-141A8	FF:13158-141A8	Homo sapiens	K562 erythroblastic leukemia response to hemin, 12hr, biol_rep2		time courses	female			blood		erythroblast			Total RNA
880	CNhs12699	13159-141A9	FF:13159-141A9	Homo sapiens	K562 erythroblastic leukemia response to hemin, 24hr, biol_rep2		time courses	female			blood		erythroblast			Total RNA
881	CNhs12700	13160-141B1	FF:13160-141B1	Homo sapiens	K562 erythroblastic leukemia response to hemin, day02, biol_rep2		time courses	female			blood		erythroblast			Total RNA
882	CNhs12701	13161-141B2	FF:13161-141B2	Homo sapiens	K562 erythroblastic leukemia response to hemin, day03, biol_rep2		time courses	female			blood		erythroblast			Total RNA
883	CNhs12702	13162-141B3	FF:13162-141B3	Homo sapiens	K562 erythroblastic leukemia response to hemin, day04, biol_rep2		time courses	female			blood		erythroblast			Total RNA
884	CNhs12703	13163-141B4	FF:13163-141B4	Homo sapiens	MCF7 breast cancer cell line response to EGF1, 00hr00min, biol_rep3		time courses	female			breast		mammary gland epithelial cell			Total RNA
885	CNhs12704	13164-141B5	FF:13164-141B5	Homo sapiens	MCF7 breast cancer cell line response to EGF1, 00hr15min, biol_rep3		time courses	female			breast		mammary gland epithelial cell			Total RNA
886	CNhs12705	13167-141B8	FF:13167-141B8	Homo sapiens	MCF7 breast cancer cell line response to EGF1, 01hr00min, biol_rep3		time courses	female			breast		mammary gland epithelial cell			Total RNA
887	CNhs12726	11574-120E8	FF:11574-120E8	Homo sapiens	Neurons, donor2	3153	primary cells				brain		neuron		Sciencell/3H	Total RNA
888	CNhs12727	11588-120G4	FF:11588-120G4	Homo sapiens	Smooth Muscle Cells - Esophageal, donor2	1938	primary cells				esophagus		smooth muscle cell		Sciencell/3H	Total RNA
889	CNhs12728	11596-120H3	FF:11596-120H3	Homo sapiens	Renal Cortical Epithelial Cells, donor2	2264	primary cells				kidney		epithelial cell of kidney, renal cortex		Sciencell/3H	Total RNA
890	CNhs12730	11618-122A7	FF:11618-122A7	Homo sapiens	Mesenchymal Stem Cells - hepatic, donor2	2460	primary cells				liver		mesenchymal stem cell		Sciencell/3H	Total RNA
891	CNhs12731	11654-122E7	FF:11654-122E7	Homo sapiens	Meningeal Cells, donor3	4055	primary cells				meninges		meningeal cell		Sciencell/3H	Total RNA
892	CNhs12732	11678-122H4	FF:11678-122H4	Homo sapiens	Renal Epithelial Cells, donor3	2265	primary cells				kidney		epithelial cell of kidney		Sciencell/3H	Total RNA
893	CNhs12733	11689-122I6	FF:11689-122I6	Homo sapiens	Retinal Pigment Epithelial Cells, donor3	4143	primary cells				eye		retinal pigment epithelial cell		Sciencell/3H	Total RNA
894	CNhs12734	11692-122I9	FF:11692-122I9	Homo sapiens	Fibroblast - Conjunctival, donor3	2606	primary cells				eye		fibroblast		Sciencell/3H	Total RNA
895	CNhs12737	13086-140B8	FF:13086-140B8	Homo sapiens	K562 erythroblastic leukemia response to hemin, 02hr00min, biol_rep1		time courses	female			blood		erythroblast			Total RNA
896	CNhs12738	13165-141B6	FF:13165-141B6	Homo sapiens	MCF7 breast cancer cell line response to EGF1, 00hr30min, biol_rep3		time courses	female			breast		mammary gland epithelial cell			Total RNA
897	CNhs12739	13166-141B7	FF:13166-141B7	Homo sapiens	MCF7 breast cancer cell line response to EGF1, 00hr45min, biol_rep3		time courses	female			breast		mammary gland epithelial cell			Total RNA
898	CNhs12740	13062-139I2	FF:13062-139I2	Homo sapiens	MCF7 breast cancer cell line response to HRG, 08hr, biol_rep1		time courses	female			breast		mammary gland epithelial cell			Total RNA
899	CNhs12741	12646-134G9	FF:12646-134G9	Homo sapiens	Aortic smooth muscle cell response to FGF2, 01hr, biol_rep1 (LK13)		time courses				aorta		smooth muscle cell, vascular associated			Total RNA
900	CNhs12742	13168-141B9	FF:13168-141B9	Homo sapiens	MCF7 breast cancer cell line response to EGF1, 01hr20min, biol_rep3		time courses	female			breast		mammary gland epithelial cell			Total RNA
901	CNhs12743	13169-141C1	FF:13169-141C1	Homo sapiens	MCF7 breast cancer cell line response to EGF1, 01hr40min, biol_rep3		time courses	female			breast		mammary gland epithelial cell			Total RNA
902	CNhs12744	13170-141C2	FF:13170-141C2	Homo sapiens	MCF7 breast cancer cell line response to EGF1, 02hr00min, biol_rep3		time courses	female			breast		mammary gland epithelial cell			Total RNA
903	CNhs12746	13171-141C3	FF:13171-141C3	Homo sapiens	MCF7 breast cancer cell line response to EGF1, 02hr30min, biol_rep3		time courses	female			breast		mammary gland epithelial cell			Total RNA
904	CNhs12747	13172-141C4	FF:13172-141C4	Homo sapiens	MCF7 breast cancer cell line response to EGF1, 03hr00min, biol_rep3		time courses	female			breast		mammary gland epithelial cell			Total RNA
905	CNhs12748	13173-141C5	FF:13173-141C5	Homo sapiens	MCF7 breast cancer cell line response to EGF1, 03hr30min, biol_rep3		time courses	female			breast		mammary gland epithelial cell			Total RNA
906	CNhs12749	13174-141C6	FF:13174-141C6	Homo sapiens	MCF7 breast cancer cell line response to EGF1, 04hr, biol_rep3		time courses	female			breast		mammary gland epithelial cell			Total RNA
907	CNhs12750	13175-141C7	FF:13175-141C7	Homo sapiens	MCF7 breast cancer cell line response to EGF1, 05hr, biol_rep3		time courses	female			breast		mammary gland epithelial cell			Total RNA
908	CNhs12751	13176-141C8	FF:13176-141C8	Homo sapiens	MCF7 breast cancer cell line response to EGF1, 06hr, biol_rep3		time courses	female			breast		mammary gland epithelial cell			Total RNA
909	CNhs12752	13177-141C9	FF:13177-141C9	Homo sapiens	MCF7 breast cancer cell line response to EGF1, 07hr, biol_rep3		time courses	female			breast		mammary gland epithelial cell			Total RNA
910	CNhs12753	13178-141D1	FF:13178-141D1	Homo sapiens	MCF7 breast cancer cell line response to EGF1, 08hr, biol_rep3		time courses	female			breast		mammary gland epithelial cell			Total RNA
911	CNhs12754	13180-141D3	FF:13180-141D3	Homo sapiens	MCF7 breast cancer cell line response to HRG, 00hr15min, biol_rep3		time courses	female			breast		mammary gland epithelial cell			Total RNA
912	CNhs12755	13181-141D4	FF:13181-141D4	Homo sapiens	MCF7 breast cancer cell line response to HRG, 00hr30min, biol_rep3		time courses	female			breast		mammary gland epithelial cell			Total RNA
913	CNhs12756	13182-141D5	FF:13182-141D5	Homo sapiens	MCF7 breast cancer cell line response to HRG, 00hr45min, biol_rep3		time courses	female			breast		mammary gland epithelial cell			Total RNA
914	CNhs12757	13183-141D6	FF:13183-141D6	Homo sapiens	MCF7 breast cancer cell line response to HRG, 01hr00min, biol_rep3		time courses	female			breast		mammary gland epithelial cell			Total RNA
915	CNhs12758	13184-141D7	FF:13184-141D7	Homo sapiens	MCF7 breast cancer cell line response to HRG, 01hr20min, biol_rep3		time courses	female			breast		mammary gland epithelial cell			Total RNA
916	CNhs12759	13185-141D8	FF:13185-141D8	Homo sapiens	MCF7 breast cancer cell line response to HRG, 01hr40min, biol_rep3		time courses	female			breast		mammary gland epithelial cell			Total RNA
917	CNhs12760	13186-141D9	FF:13186-141D9	Homo sapiens	MCF7 breast cancer cell line response to HRG, 02hr00min, biol_rep3		time courses	female			breast		mammary gland epithelial cell			Total RNA
918	CNhs12761	13187-141E1	FF:13187-141E1	Homo sapiens	MCF7 breast cancer cell line response to HRG, 02hr30min, biol_rep3		time courses	female			breast		mammary gland epithelial cell			Total RNA
919	CNhs12762	13188-141E2	FF:13188-141E2	Homo sapiens	MCF7 breast cancer cell line response to HRG, 03hr00min, biol_rep3		time courses	female			breast		mammary gland epithelial cell			Total RNA
920	CNhs12763	13189-141E3	FF:13189-141E3	Homo sapiens	MCF7 breast cancer cell line response to HRG, 03hr30min, biol_rep3		time courses	female			breast		mammary gland epithelial cell			Total RNA
921	CNhs12764	13190-141E4	FF:13190-141E4	Homo sapiens	MCF7 breast cancer cell line response to HRG, 04hr, biol_rep3		time courses	female			breast		mammary gland epithelial cell			Total RNA
922	CNhs12765	13191-141E5	FF:13191-141E5	Homo sapiens	MCF7 breast cancer cell line response to HRG, 05hr, biol_rep3		time courses	female			breast		mammary gland epithelial cell			Total RNA
923	CNhs12766	13192-141E6	FF:13192-141E6	Homo sapiens	MCF7 breast cancer cell line response to HRG, 06hr, biol_rep3		time courses	female			breast		mammary gland epithelial cell			Total RNA
924	CNhs12767	13193-141E7	FF:13193-141E7	Homo sapiens	MCF7 breast cancer cell line response to HRG, 07hr, biol_rep3		time courses	female			breast		mammary gland epithelial cell			Total RNA
925	CNhs12768	13194-141E8	FF:13194-141E8	Homo sapiens	MCF7 breast cancer cell line response to HRG, 08hr, biol_rep3		time courses	female			breast		mammary gland epithelial cell			Total RNA
926	CNhs12786	13211-141G7	FF:13211-141G7	Homo sapiens	K562 erythroblastic leukemia response to hemin, 00hr00min, biol_rep3		time courses	female			blood		erythroblast			Total RNA
927	CNhs12787	13212-141G8	FF:13212-141G8	Homo sapiens	K562 erythroblastic leukemia response to hemin, 00hr15min, biol_rep3		time courses	female			blood		erythroblast			Total RNA
928	CNhs12788	13213-141G9	FF:13213-141G9	Homo sapiens	K562 erythroblastic leukemia response to hemin, 00hr30min, biol_rep3		time courses	female			blood		erythroblast			Total RNA
929	CNhs12789	13214-141H1	FF:13214-141H1	Homo sapiens	K562 erythroblastic leukemia response to hemin, 00hr45min, biol_rep3		time courses	female			blood		erythroblast			Total RNA
930	CNhs12790	13215-141H2	FF:13215-141H2	Homo sapiens	K562 erythroblastic leukemia response to hemin, 01hr00min, biol_rep3		time courses	female			blood		erythroblast			Total RNA
931	CNhs12791	13216-141H3	FF:13216-141H3	Homo sapiens	K562 erythroblastic leukemia response to hemin, 01hr20min, biol_rep3		time courses	female			blood		erythroblast			Total RNA
932	CNhs12792	13217-141H4	FF:13217-141H4	Homo sapiens	K562 erythroblastic leukemia response to hemin, 01hr40min, biol_rep3		time courses	female			blood		erythroblast			Total RNA
933	CNhs12794	13218-141H5	FF:13218-141H5	Homo sapiens	K562 erythroblastic leukemia response to hemin, 02hr00min, biol_rep3		time courses	female			blood		erythroblast			Total RNA
934	CNhs12795	13219-141H6	FF:13219-141H6	Homo sapiens	K562 erythroblastic leukemia response to hemin, 02hr30min, biol_rep3		time courses	female			blood		erythroblast			Total RNA
935	CNhs12796	13220-141H7	FF:13220-141H7	Homo sapiens	K562 erythroblastic leukemia response to hemin, 03hr00min, biol_rep3		time courses	female			blood		erythroblast			Total RNA
936	CNhs12797	13221-141H8	FF:13221-141H8	Homo sapiens	K562 erythroblastic leukemia response to hemin, 03hr30min, biol_rep3		time courses	female			blood		erythroblast			Total RNA
937	CNhs12798	13222-141H9	FF:13222-141H9	Homo sapiens	K562 erythroblastic leukemia response to hemin, 04hr, biol_rep3		time courses	female			blood		erythroblast			Total RNA
938	CNhs12799	13223-141I1	FF:13223-141I1	Homo sapiens	K562 erythroblastic leukemia response to hemin, 06hr, biol_rep3		time courses	female			blood		erythroblast			Total RNA
939	CNhs12800	13224-141I2	FF:13224-141I2	Homo sapiens	K562 erythroblastic leukemia response to hemin, 12hr, biol_rep3		time courses	female			blood		erythroblast			Total RNA
940	CNhs12801	13225-141I3	FF:13225-141I3	Homo sapiens	K562 erythroblastic leukemia response to hemin, 24hr, biol_rep3		time courses	female			blood		erythroblast			Total RNA
941	CNhs12802	13226-141I4	FF:13226-141I4	Homo sapiens	K562 erythroblastic leukemia response to hemin, day02, biol_rep3		time courses	female			blood		erythroblast			Total RNA
942	CNhs12803	13227-141I5	FF:13227-141I5	Homo sapiens	K562 erythroblastic leukemia response to hemin, day03, biol_rep3		time courses	female			blood		erythroblast			Total RNA
943	CNhs12804	13228-141I6	FF:13228-141I6	Homo sapiens	K562 erythroblastic leukemia response to hemin, day04, biol_rep3		time courses	female			blood		erythroblast			Total RNA
944	CNhs12805	10838-111E1	FF:10838-111E1	Homo sapiens	medulloblastoma cell line:D283 Med		cell lines	male	6		brain		neurectodermal cell	HTB185	ATCC	Total RNA
945	CNhs12806	10839-111E2	FF:10839-111E2	Homo sapiens	large cell lung carcinoma cell line:NCI-H460		cell lines	male	unknown		lung		unclassifiable	HTB177	ATCC	Total RNA
946	CNhs12807	10840-111E3	FF:10840-111E3	Homo sapiens	plasma cell leukemia cell line:ARH-77		cell lines	female	33		blood		plasma cell	CRL1621	ATCC	Total RNA
947	CNhs12808	10841-111E4	FF:10841-111E4	Homo sapiens	small cell lung carcinoma cell line:DMS 144		cell lines	male	68		lung		unclassifiable	CRL2066	ATCC	Total RNA
948	CNhs12809	10842-111E5	FF:10842-111E5	Homo sapiens	small cell lung carcinoma cell line:NCI-H82		cell lines	male	40		lung		unclassifiable	HTB175	ATCC	Total RNA
949	CNhs12810	11771-123I7	FF:11771-123I7	Homo sapiens	salivary acinar cells, donor1		primary cells	female	40		parotid gland		salivary acinar cell			Total RNA
950	CNhs12811	11772-123I8	FF:11772-123I8	Homo sapiens	salivary acinar cells, donor2		primary cells	female	49		parotid gland		salivary acinar cell			Total RNA
951	CNhs12812	11773-123I9	FF:11773-123I9	Homo sapiens	salivary acinar cells, donor3		primary cells	female	80		parotid gland		salivary acinar cell			Total RNA
952	CNhs12813	12715-135F6	FF:12715-135F6	Homo sapiens	Monocyte-derived macrophages repsonse to LPS, 12hr, donor1 (t18 Subject1)		time courses	n/a	adult		t18		macrophage			Total RNA
953	CNhs12814	12718-135F9	FF:12718-135F9	Homo sapiens	Monocyte-derived macrophages repsonse to LPS, 18hr, donor1 (t21 Subject1)		time courses	n/a	adult		t21		macrophage			Total RNA
954	CNhs12815	12720-135G2	FF:12720-135G2	Homo sapiens	Monocyte-derived macrophages repsonse to LPS, 22hr, donor1 (t23 Subject1)		time courses	n/a	adult		t23		macrophage			Total RNA
955	CNhs12816	12641-134G4	FF:12641-134G4	Homo sapiens	Melanocyte, donor1 (MC+1)		time courses	male			skin		melanocyte			Total RNA
956	CNhs12822	12627-134E8	FF:12627-134E8	Homo sapiens	H9 Embryoid body cells, melanocytic induction, day00, biol_rep1 (H9EB-1 d0)		time courses	female			unclassifiable		stem cell			Total RNA
957	CNhs12823	12628-134E9	FF:12628-134E9	Homo sapiens	H9 Embryoid body cells, melanocytic induction, day01, biol_rep1 (H9EB-1 d1)		time courses	female			unclassifiable		unclassifiable			Total RNA
958	CNhs12824	12724-135G6	FF:12724-135G6	Homo sapiens	H9 Embryonic Stem cells, biol_rep2 (H9ES-2)		time courses	female			unclassifiable		stem cell			Total RNA
959	CNhs12825	12725-135G7	FF:12725-135G7	Homo sapiens	H9 Embryoid body cells, melanocytic induction, day00, biol_rep2 (H9EB-2 d0)		time courses	female			unclassifiable		stem cell			Total RNA
960	CNhs12826	12726-135G8	FF:12726-135G8	Homo sapiens	H9 Embryoid body cells, melanocytic induction, day01, biol_rep2 (H9EB-2 d1)		time courses	female			unclassifiable		unclassifiable			Total RNA
961	CNhs12827	12727-135G9	FF:12727-135G9	Homo sapiens	H9 Embryoid body cells, melanocytic induction, day03, biol_rep2 (H9EB-2 d3)		time courses	female			unclassifiable		unclassifiable			Total RNA
962	CNhs12828	12728-135H1	FF:12728-135H1	Homo sapiens	H9 Embryoid body cells, melanocytic induction, day06, biol_rep2 (H9EB-2 d6)		time courses	female			unclassifiable		unclassifiable			Total RNA
963	CNhs12829	12729-135H2	FF:12729-135H2	Homo sapiens	H9 Embryoid body cells, melanocytic induction, day09, biol_rep2 (H9EB-2 d9)		time courses	female			unclassifiable		unclassifiable			Total RNA
964	CNhs12830	12730-135H3	FF:12730-135H3	Homo sapiens	H9 Embryoid body cells, melanocytic induction, day12, biol_rep2 (H9EB-2 d12)		time courses	female			unclassifiable		unclassifiable			Total RNA
965	CNhs12831	12731-135H4	FF:12731-135H4	Homo sapiens	H9 Embryoid body cells, melanocytic induction, day15, biol_rep2 (H9EB-2 d15)		time courses	female			unclassifiable		unclassifiable			Total RNA
966	CNhs12832	12732-135H5	FF:12732-135H5	Homo sapiens	H9 Embryoid body cells, melanocytic induction, day18, biol_rep2 (H9EB-2 d18)		time courses	female			unclassifiable		unclassifiable			Total RNA
967	CNhs12833	12733-135H6	FF:12733-135H6	Homo sapiens	H9 Embryoid body cells, melanocytic induction, day21, biol_rep2 (H9EB-2 d21)		time courses	female			unclassifiable		unclassifiable			Total RNA
968	CNhs12834	12734-135H7	FF:12734-135H7	Homo sapiens	H9 Embryoid body cells, melanocytic induction, day24, biol_rep2 (H9EB-2 d24)		time courses	female			unclassifiable		unclassifiable			Total RNA
969	CNhs12835	12735-135H8	FF:12735-135H8	Homo sapiens	H9 Embryoid body cells, melanocytic induction, day27, biol_rep2 (H9EB-2 d27)		time courses	female			unclassifiable		unclassifiable			Total RNA
970	CNhs12836	12736-135H9	FF:12736-135H9	Homo sapiens	H9 Embryoid body cells, melanocytic induction, day30, biol_rep2 (H9EB-2 d30)		time courses	female			unclassifiable		unclassifiable			Total RNA
971	CNhs12837	12822-136I5	FF:12822-136I5	Homo sapiens	H9 Embryonic Stem cells, biol_rep3 (H9ES-3)		time courses	female			unclassifiable		stem cell			Total RNA
972	CNhs12838	10843-111E6	FF:10843-111E6	Homo sapiens	merkel cell carcinoma cell line:MKL-1		cell lines	male	26		skin		merkel cell	9111801	ECACC	Total RNA
973	CNhs12839	10844-111E7	FF:10844-111E7	Homo sapiens	merkel cell carcinoma cell line:MS-1		cell lines	unknown	unknown		skin		merkel cell	9111802	ECACC	Total RNA
974	CNhs12840	10188-103D8	FF:10188-103D8	Homo sapiens	cerebral meninges, adult		tissues	M	66			NA	CELL MIXTURE - tissue sample	NA	Biochain	Total RNA
975	CNhs12842	10189-103D9	FF:10189-103D9	Homo sapiens	appendix, adult		tissues	M	29			NA	CELL MIXTURE - tissue sample	NA	Biochain	Total RNA
976	CNhs12843	10190-103E1	FF:10190-103E1	Homo sapiens	artery, adult		tissues	M	27			NA	CELL MIXTURE - tissue sample	NA	Biochain	Total RNA
977	CNhs12844	10191-103E2	FF:10191-103E2	Homo sapiens	vein, adult		tissues	M	24			NA	CELL MIXTURE - tissue sample	NA	Biochain	Total RNA
978	CNhs12845	10192-103E3	FF:10192-103E3	Homo sapiens	bone marrow, adult		tissues	M	27			NA	CELL MIXTURE - tissue sample	NA	Biochain	Total RNA
979	CNhs12846	10196-103E7	FF:10196-103E7	Homo sapiens	ductus deferens, adult		tissues	M	24			NA	CELL MIXTURE - tissue sample	NA	Biochain	Total RNA
980	CNhs12847	10197-103E8	FF:10197-103E8	Homo sapiens	epididymis, adult		tissues	M	24			NA	CELL MIXTURE - tissue sample	NA	Biochain	Total RNA
981	CNhs12848	10198-103E9	FF:10198-103E9	Homo sapiens	gall bladder, adult		tissues	M	57			NA	CELL MIXTURE - tissue sample	NA	Biochain	Total RNA
982	CNhs12849	10199-103F1	FF:10199-103F1	Homo sapiens	parotid gland, adult		tissues	M	23			NA	CELL MIXTURE - tissue sample	NA	Biochain	Total RNA
983	CNhs12850	10200-103F2	FF:10200-103F2	Homo sapiens	penis, adult		tissues	M	29			NA	CELL MIXTURE - tissue sample	NA	Biochain	Total RNA
984	CNhs12851	10201-103F3	FF:10201-103F3	Homo sapiens	seminal vesicle, adult		tissues	M	24			NA	CELL MIXTURE - tissue sample	NA	Biochain	Total RNA
985	CNhs12852	10202-103F4	FF:10202-103F4	Homo sapiens	submaxillary gland, adult		tissues	M	24			NA	CELL MIXTURE - tissue sample	NA	Biochain	Total RNA
986	CNhs12853	10203-103F5	FF:10203-103F5	Homo sapiens	tongue, adult		tissues	M	28			NA	CELL MIXTURE - tissue sample	NA	Biochain	Total RNA
987	CNhs12854	10204-103F6	FF:10204-103F6	Homo sapiens	vagina, adult		tissues	F	68			NA	CELL MIXTURE - tissue sample	NA	Biochain	Total RNA
988	CNhs12855	10205-103F7	FF:10205-103F7	Homo sapiens	heart - mitral valve, adult		tissues	M	41			NA	CELL MIXTURE - tissue sample	NA	Biochain	Total RNA
989	CNhs12856	10206-103F8	FF:10206-103F8	Homo sapiens	heart - pulmonic valve, adult		tissues	M	26			NA	CELL MIXTURE - tissue sample	NA	Biochain	Total RNA
990	CNhs12857	10207-103F9	FF:10207-103F9	Homo sapiens	heart - tricuspid valve, adult		tissues	M	77			NA	CELL MIXTURE - tissue sample	NA	Biochain	Total RNA
991	CNhs12858	10209-103G2	FF:10209-103G2	Homo sapiens	throat, adult		tissues	28	M			NA	CELL MIXTURE - tissue sample	NA	Biochain	Total RNA
992	CNhs12859	12760-136B6	FF:12760-136B6	Homo sapiens	Saos-2 osteosarcoma treated with ascorbic acid and BGP to induce calcification, 00hr00min, biol_rep2 (A2 T0)		time courses	female					osteoblast			Total RNA
993	CNhs12860	12761-136B7	FF:12761-136B7	Homo sapiens	Saos-2 osteosarcoma treated with ascorbic acid and BGP to induce calcification, 00hr15min, biol_rep2 (A2 T1)		time courses	female					osteoblast			Total RNA
994	CNhs12861	12762-136B8	FF:12762-136B8	Homo sapiens	Saos-2 osteosarcoma treated with ascorbic acid and BGP to induce calcification, 00hr30min, biol_rep2 (A2 T2)		time courses	female					osteoblast			Total RNA
995	CNhs12862	12763-136B9	FF:12763-136B9	Homo sapiens	Saos-2 osteosarcoma treated with ascorbic acid and BGP to induce calcification, 00hr45min, biol_rep2 (A2 T3)		time courses	female					osteoblast			Total RNA
996	CNhs12863	12764-136C1	FF:12764-136C1	Homo sapiens	Saos-2 osteosarcoma treated with ascorbic acid and BGP to induce calcification, 01hr00min, biol_rep2 (A2 T4)		time courses	female					osteoblast			Total RNA
997	CNhs12864	12765-136C2	FF:12765-136C2	Homo sapiens	Saos-2 osteosarcoma treated with ascorbic acid and BGP to induce calcification, 01hr20min, biol_rep2 (A2 T5)		time courses	female					osteoblast			Total RNA
998	CNhs12866	12766-136C3	FF:12766-136C3	Homo sapiens	Saos-2 osteosarcoma treated with ascorbic acid and BGP to induce calcification, 01hr40min, biol_rep2 (A2 T6)		time courses	female					osteoblast			Total RNA
999	CNhs12867	12767-136C4	FF:12767-136C4	Homo sapiens	Saos-2 osteosarcoma treated with ascorbic acid and BGP to induce calcification, 02hr00min, biol_rep2 (A2 T7)		time courses	female					osteoblast			Total RNA
1000	CNhs12868	12768-136C5	FF:12768-136C5	Homo sapiens	Saos-2 osteosarcoma treated with ascorbic acid and BGP to induce calcification, 02hr30min, biol_rep2 (A2 T8)		time courses	female					osteoblast			Total RNA
1001	CNhs12869	12769-136C6	FF:12769-136C6	Homo sapiens	Saos-2 osteosarcoma treated with ascorbic acid and BGP to induce calcification, 03hr, biol_rep2 (A2 T9)		time courses	female					osteoblast			Total RNA
1002	CNhs12870	12770-136C7	FF:12770-136C7	Homo sapiens	Saos-2 osteosarcoma treated with ascorbic acid and BGP to induce calcification, 04hr, biol_rep2 (A2 T10)		time courses	female					osteoblast			Total RNA
1003	CNhs12871	12771-136C8	FF:12771-136C8	Homo sapiens	Saos-2 osteosarcoma treated with ascorbic acid and BGP to induce calcification, 08hr, biol_rep2 (A2 T11)		time courses	female					osteoblast			Total RNA
1004	CNhs12872	12772-136C9	FF:12772-136C9	Homo sapiens	Saos-2 osteosarcoma treated with ascorbic acid and BGP to induce calcification, 24hr, biol_rep2 (A2 T12)		time courses	female					osteoblast			Total RNA
1005	CNhs12873	12773-136D1	FF:12773-136D1	Homo sapiens	Saos-2 osteosarcoma treated with ascorbic acid and BGP to induce calcification, day04, biol_rep2 (A2 T13)		time courses	female					osteoblast			Total RNA
1006	CNhs12874	12774-136D2	FF:12774-136D2	Homo sapiens	Saos-2 osteosarcoma treated with ascorbic acid and BGP to induce calcification, day07, biol_rep2 (A2 T14)		time courses	female					osteoblast			Total RNA
1007	CNhs12875	12776-136D4	FF:12776-136D4	Homo sapiens	Saos-2 osteosarcoma treated with ascorbic acid and BGP to induce calcification, day21, biol_rep2 (A2 T16)		time courses	female					osteoblast			Total RNA
1008	CNhs12876	12777-136D5	FF:12777-136D5	Homo sapiens	Saos-2 osteosarcoma treated with ascorbic acid and BGP to induce calcification, day28, biol_rep2 (A2 T17)		time courses	female					osteoblast			Total RNA
1009	CNhs12877	12859-137D6	FF:12859-137D6	Homo sapiens	Saos-2 osteosarcoma treated with ascorbic acid and BGP to induce calcification, 00hr15min, biol_rep3 (A3 T1)		time courses	female					osteoblast			Total RNA
1010	CNhs12878	12861-137D8	FF:12861-137D8	Homo sapiens	Saos-2 osteosarcoma treated with ascorbic acid and BGP to induce calcification, 00hr45min, biol_rep3 (A3 T3)		time courses	female					osteoblast			Total RNA
1011	CNhs12879	12863-137E1	FF:12863-137E1	Homo sapiens	Saos-2 osteosarcoma treated with ascorbic acid and BGP to induce calcification, 01hr20min, biol_rep3 (A3 T5)		time courses	female					osteoblast			Total RNA
1012	CNhs12880	12864-137E2	FF:12864-137E2	Homo sapiens	Saos-2 osteosarcoma treated with ascorbic acid and BGP to induce calcification, 01hr40min, biol_rep3 (A3 T6)		time courses	female					osteoblast			Total RNA
1013	CNhs12881	12865-137E3	FF:12865-137E3	Homo sapiens	Saos-2 osteosarcoma treated with ascorbic acid and BGP to induce calcification, 02hr00min, biol_rep3 (A3 T7)		time courses	female					osteoblast			Total RNA
1014	CNhs12882	12866-137E4	FF:12866-137E4	Homo sapiens	Saos-2 osteosarcoma treated with ascorbic acid and BGP to induce calcification, 02hr30min, biol_rep3 (A3 T8)		time courses	female					osteoblast			Total RNA
1015	CNhs12883	12867-137E5	FF:12867-137E5	Homo sapiens	Saos-2 osteosarcoma treated with ascorbic acid and BGP to induce calcification, 03hr, biol_rep3 (A3 T9)		time courses	female					osteoblast			Total RNA
1016	CNhs12884	12868-137E6	FF:12868-137E6	Homo sapiens	Saos-2 osteosarcoma treated with ascorbic acid and BGP to induce calcification, 04hr, biol_rep3 (A3 T10)		time courses	female					osteoblast			Total RNA
1017	CNhs12885	12869-137E7	FF:12869-137E7	Homo sapiens	Saos-2 osteosarcoma treated with ascorbic acid and BGP to induce calcification, 08hr, biol_rep3 (A3 T11)		time courses	female					osteoblast			Total RNA
1018	CNhs12886	12870-137E8	FF:12870-137E8	Homo sapiens	Saos-2 osteosarcoma treated with ascorbic acid and BGP to induce calcification, 24hr, biol_rep3 (A3 T12)		time courses	female					osteoblast			Total RNA
1019	CNhs12887	12871-137E9	FF:12871-137E9	Homo sapiens	Saos-2 osteosarcoma treated with ascorbic acid and BGP to induce calcification, day04, biol_rep3 (A3 T13)		time courses	female					osteoblast			Total RNA
1020	CNhs12888	12872-137F1	FF:12872-137F1	Homo sapiens	Saos-2 osteosarcoma treated with ascorbic acid and BGP to induce calcification, day07, biol_rep3 (A3 T14)		time courses	female					osteoblast			Total RNA
1021	CNhs12890	12873-137F2	FF:12873-137F2	Homo sapiens	Saos-2 osteosarcoma treated with ascorbic acid and BGP to induce calcification, day14, biol_rep3 (A3 T15)		time courses	female					osteoblast			Total RNA
1022	CNhs12891	12874-137F3	FF:12874-137F3	Homo sapiens	Saos-2 osteosarcoma treated with ascorbic acid and BGP to induce calcification, day21, biol_rep3 (A3 T16)		time courses	female					osteoblast			Total RNA
1023	CNhs12892	12875-137F4	FF:12875-137F4	Homo sapiens	Saos-2 osteosarcoma treated with ascorbic acid and BGP to induce calcification, day28, biol_rep3 (A3 T17)		time courses	female					osteoblast			Total RNA
1024	CNhs12893	11519-119H7	FF:11519-119H7	Homo sapiens	Smooth Muscle Cells - Bladder, donor1	1012405	primary cells				bladder		smooth muscle cell		Sciencell/3H	Total RNA
1025	CNhs12894	11674-122G9	FF:11674-122G9	Homo sapiens	Smooth Muscle Cells - Tracheal, donor3	2587	primary cells				lung		smooth muscle cell		Sciencell/3H	Total RNA
1026	CNhs12895	12629-134F1	FF:12629-134F1	Homo sapiens	H9 Embryoid body cells, melanocytic induction, day03, biol_rep1 (H9EB-1 d3)		time courses	female			unclassifiable		unclassifiable			Total RNA
1027	CNhs12896	12630-134F2	FF:12630-134F2	Homo sapiens	H9 Embryoid body cells, melanocytic induction, day06, biol_rep1 (H9EB-1 d6)		time courses	female			unclassifiable		unclassifiable			Total RNA
1028	CNhs12897	12631-134F3	FF:12631-134F3	Homo sapiens	H9 Embryoid body cells, melanocytic induction, day09, biol_rep1 (H9EB-1 d9)		time courses	female			unclassifiable		unclassifiable			Total RNA
1029	CNhs12898	12633-134F5	FF:12633-134F5	Homo sapiens	H9 Embryoid body cells, melanocytic induction, day15, biol_rep1 (H9EB-1 d15)		time courses	female			unclassifiable		unclassifiable			Total RNA
1030	CNhs12899	12634-134F6	FF:12634-134F6	Homo sapiens	H9 Embryoid body cells, melanocytic induction, day18, biol_rep1 (H9EB-1 d18)		time courses	female			unclassifiable		unclassifiable			Total RNA
1031	CNhs12900	12635-134F7	FF:12635-134F7	Homo sapiens	H9 Embryoid body cells, melanocytic induction, day21, biol_rep1 (H9EB-1 d21)		time courses	female			unclassifiable		unclassifiable			Total RNA
1032	CNhs12901	12636-134F8	FF:12636-134F8	Homo sapiens	H9 Embryoid body cells, melanocytic induction, day24, biol_rep1 (H9EB-1 d24)		time courses	female			unclassifiable		unclassifiable			Total RNA
1033	CNhs12902	12637-134F9	FF:12637-134F9	Homo sapiens	H9 Embryoid body cells, melanocytic induction, day27, biol_rep1 (H9EB-1 d27)		time courses	female			unclassifiable		unclassifiable			Total RNA
1034	CNhs12903	12638-134G1	FF:12638-134G1	Homo sapiens	H9 Embryoid body cells, melanocytic induction, day30, biol_rep1 (H9EB-1 d30)		time courses	female			unclassifiable		unclassifiable			Total RNA
1035	CNhs12904	12639-134G2	FF:12639-134G2	Homo sapiens	H9 Embryoid body cells, melanocytic induction, day34, biol_rep1 (H9EB-1 d34)		time courses	female			unclassifiable		unclassifiable			Total RNA
1036	CNhs12905	12640-134G3	FF:12640-134G3	Homo sapiens	H9 Embryoid body cells, melanocytic induction, day41, biol_rep1 (H9EB-1 d41)		time courses	female			unclassifiable		unclassifiable			Total RNA
1037	CNhs12906	12737-135I1	FF:12737-135I1	Homo sapiens	H9 Embryoid body cells, melanocytic induction, day34, biol_rep2 (H9EB-2 d34)		time courses	female			unclassifiable		unclassifiable			Total RNA
1038	CNhs12907	12738-135I2	FF:12738-135I2	Homo sapiens	H9 Embryoid body cells, melanocytic induction, day41, biol_rep2 (H9EB-2 d41)		time courses	female			unclassifiable		unclassifiable			Total RNA
1039	CNhs12908	12823-136I6	FF:12823-136I6	Homo sapiens	H9 Embryoid body cells, melanocytic induction, day00, biol_rep3 (H9EB-3 d0)		time courses	female			unclassifiable		stem cell			Total RNA
1040	CNhs12909	12824-136I7	FF:12824-136I7	Homo sapiens	H9 Embryoid body cells, melanocytic induction, day01, biol_rep3 (H9EB-3 d1)		time courses	female			unclassifiable		unclassifiable			Total RNA
1041	CNhs12910	12825-136I8	FF:12825-136I8	Homo sapiens	H9 Embryoid body cells, melanocytic induction, day03, biol_rep3 (H9EB-3 d3)		time courses	female			unclassifiable		unclassifiable			Total RNA
1042	CNhs12911	12826-136I9	FF:12826-136I9	Homo sapiens	H9 Embryoid body cells, melanocytic induction, day06, biol_rep3 (H9EB-3 d6)		time courses	female			unclassifiable		unclassifiable			Total RNA
1043	CNhs12912	12829-137A3	FF:12829-137A3	Homo sapiens	H9 Embryoid body cells, melanocytic induction, day15, biol_rep3 (H9EB-3 d15)		time courses	female			unclassifiable		unclassifiable			Total RNA
1044	CNhs12914	12830-137A4	FF:12830-137A4	Homo sapiens	H9 Embryoid body cells, melanocytic induction, day18, biol_rep3 (H9EB-3 d18)		time courses	female			unclassifiable		unclassifiable			Total RNA
1045	CNhs12915	12831-137A5	FF:12831-137A5	Homo sapiens	H9 Embryoid body cells, melanocytic induction, day21, biol_rep3 (H9EB-3 d21)		time courses	female			unclassifiable		unclassifiable			Total RNA
1046	CNhs12916	12832-137A6	FF:12832-137A6	Homo sapiens	H9 Embryoid body cells, melanocytic induction, day24, biol_rep3 (H9EB-3 d24)		time courses	female			unclassifiable		unclassifiable			Total RNA
1047	CNhs12917	12833-137A7	FF:12833-137A7	Homo sapiens	H9 Embryoid body cells, melanocytic induction, day27, biol_rep3 (H9EB-3 d27)		time courses	female			unclassifiable		unclassifiable			Total RNA
1048	CNhs12918	12834-137A8	FF:12834-137A8	Homo sapiens	H9 Embryoid body cells, melanocytic induction, day30, biol_rep3 (H9EB-3 d30)		time courses	female			unclassifiable		unclassifiable			Total RNA
1049	CNhs12919	12835-137A9	FF:12835-137A9	Homo sapiens	H9 Embryoid body cells, melanocytic induction, day34, biol_rep3 (H9EB-3 d34)		time courses	female			unclassifiable		unclassifiable			Total RNA
1050	CNhs12920	11696-123A4	FF:11696-123A4	Homo sapiens	Fibroblast - Villous Mesenchymal, donor3	2359	primary cells				trophoblast		fibroblast		Sciencell/3H	Total RNA
1051	CNhs12921	11688-122I5	FF:11688-122I5	Homo sapiens	Keratocytes, donor3	6239	primary cells				eye		keratocyte		Sciencell/3H	Total RNA
1052	CNhs12922	11698-123A6	FF:11698-123A6	Homo sapiens	Mesenchymal Stem Cells - adipose, donor3	2534	primary cells				adipose tissue		mesenchymal stem cell		Sciencell/3H	Total RNA
1053	CNhs12924	12707-135E7	FF:12707-135E7	Homo sapiens	Monocyte-derived macrophages response to LPS, 03hr00min, donor1 (t10 Subject1)		time courses	n/a	adult		t10		macrophage			Total RNA
1054	CNhs12925	12711-135F2	FF:12711-135F2	Homo sapiens	Monocyte-derived macrophages response to LPS, 06hr, donor1 (t14 Subject1)		time courses	n/a	adult		t14		macrophage			Total RNA
1055	CNhs12926	12712-135F3	FF:12712-135F3	Homo sapiens	Monocyte-derived macrophages response to LPS, 07hr, donor1 (t15 Subject1)		time courses	n/a	adult		t15		macrophage			Total RNA
1056	CNhs12927	12713-135F4	FF:12713-135F4	Homo sapiens	Monocyte-derived macrophages response to LPS, 08hr, donor1 (t16 Subject1)		time courses	n/a	adult		t16		macrophage			Total RNA
1057	CNhs12928	12714-135F5	FF:12714-135F5	Homo sapiens	Monocyte-derived macrophages response to LPS, 10hr, donor1 (t17 Subject1)		time courses	n/a	adult		t17		macrophage			Total RNA
1058	CNhs12929	12716-135F7	FF:12716-135F7	Homo sapiens	Monocyte-derived macrophages response to LPS, 14hr, donor1 (t19 Subject1)		time courses	n/a	adult		t19		macrophage			Total RNA
1059	CNhs12930	12717-135F8	FF:12717-135F8	Homo sapiens	Monocyte-derived macrophages response to LPS, 16hr, donor1 (t20 Subject1)		time courses	n/a	adult		t20		macrophage			Total RNA
1060	CNhs12931	12719-135G1	FF:12719-135G1	Homo sapiens	Monocyte-derived macrophages response to LPS, 20hr, donor1 (t22 Subject1)		time courses	n/a	adult		t22		macrophage			Total RNA
1061	CNhs12932	12721-135G3	FF:12721-135G3	Homo sapiens	Monocyte-derived macrophages response to LPS, 24hr, donor1 (t24 Subject1)		time courses	n/a	adult		t24		macrophage			Total RNA
1062	CNhs12933	12722-135G4	FF:12722-135G4	Homo sapiens	Monocyte-derived macrophages response to LPS, 36hr, donor1 (t25 Subject1)		time courses	n/a	adult		t25		macrophage			Total RNA
1063	CNhs12948	12632-134F4	FF:12632-134F4	Homo sapiens	H9 Embryoid body cells, melanocytic induction, day12, biol_rep1 (H9EB-1 d12)		time courses	female			unclassifiable		unclassifiable			Total RNA
1064	CNhs12949	12828-137A2	FF:12828-137A2	Homo sapiens	H9 Embryoid body cells, melanocytic induction, day12, biol_rep3 (H9EB-3 d12)		time courses	female			unclassifiable		unclassifiable			Total RNA
1065	CNhs12950	12836-137B1	FF:12836-137B1	Homo sapiens	H9 Embryoid body cells, melanocytic induction, day41, biol_rep3 (H9EB-3 d41)		time courses	female			unclassifiable		unclassifiable			Total RNA
1066	CNhs12951	12827-137A1	FF:12827-137A1	Homo sapiens	H9 Embryoid body cells, melanocytic induction, day09, biol_rep3 (H9EB-3 d9)		time courses	female			unclassifiable		unclassifiable			Total RNA
1067	CNhs12952	12858-137D5	FF:12858-137D5	Homo sapiens	Saos-2 osteosarcoma treated with ascorbic acid and BGP to induce calcification, 00hr00min, biol_rep3 (A3 T0)		time courses	female					osteoblast			Total RNA
1068	CNhs12953	12775-136D3	FF:12775-136D3	Homo sapiens	Saos-2 osteosarcoma treated with ascorbic acid and BGP to induce calcification, day14, biol_rep2 (A2 T15)		time courses	female					osteoblast			Total RNA
1069	CNhs12954	12860-137D7	FF:12860-137D7	Homo sapiens	Saos-2 osteosarcoma treated with ascorbic acid and BGP to induce calcification, 00hr30min, biol_rep3 (A3 T2)		time courses	female					osteoblast			Total RNA
1070	CNhs12955	12862-137D9	FF:12862-137D9	Homo sapiens	Saos-2 osteosarcoma treated with ascorbic acid and BGP to induce calcification, 01hr00min, biol_rep3 (A3 T4)		time courses	female					osteoblast			Total RNA
1071	CNhs12994	12632-134F4	FF:12632-134F4	Homo sapiens	H9 Embryoid body cells, melanocytic induction, day12, biol_rep1 (H9EB-1 d12)		time courses	female			unclassifiable		unclassifiable			Total RNA
1072	CNhs12995	12828-137A2	FF:12828-137A2	Homo sapiens	H9 Embryoid body cells, melanocytic induction, day12, biol_rep3 (H9EB-3 d12)		time courses	female			unclassifiable		unclassifiable			Total RNA
1073	CNhs12996	10063-101H9	FF:10063-101H9	Homo sapiens	temporal lobe, fetal, donor1	A702181	tissues	female		22 weeks fetus	temporal lobe	NA	CELL MIXTURE - tissue sample	NA	Biochain	Total RNA
1074	CNhs12997	10071-101I8	FF:10071-101I8	Homo sapiens	duodenum, fetal, donor1	A706076	tissues	male		36 weeks fetus	duodenum	NA	CELL MIXTURE - tissue sample	NA	Biochain	Total RNA
1075	CNhs12998	10096-102C6	FF:10096-102C6	Homo sapiens	testis, adult, pool2	8101369A-16	tissues	male		14-64 years old adult	testis	NA	CELL MIXTURE - tissue sample	NA	Clontech	Total RNA
1076	CNhs13049	10699-109G6	FF:10699-109G6	Homo sapiens	acute myeloid leukemia (FAB M7) cell line:M-MOK		cell lines	female	unknown		blood		megakaryoblast	RCB2534	RIKEN Bioresource centre	Total RNA
1077	CNhs13050	10764-110E8	FF:10764-110E8	Homo sapiens	acute myeloid leukemia (FAB M5) cell line:NOMO-1		cell lines	female	unknown		blood		myeloid progenitor cell	ifo50474	JAPAN HEALTH SCIENCES FOUNDATION - Health Science Research Resources Bank	Total RNA
1078	CNhs13051	10770-110F5	FF:10770-110F5	Homo sapiens	acute myeloid leukemia (FAB M5) cell line:P31/FUJ		cell lines	male	7		blood		myeloid progenitor cell	jcrb0091	JAPAN HEALTH SCIENCES FOUNDATION - Health Science Research Resources Bank	Total RNA
1079	CNhs13052	10792-110H9	FF:10792-110H9	Homo sapiens	acute myeloid leukemia (FAB M2) cell line:Kasumi-6		cell lines	male	64		blood		myeloid progenitor cell	jcrb1024	JAPAN HEALTH SCIENCES FOUNDATION - Health Science Research Resources Bank	Total RNA
1080	CNhs13053	10827-111C8	FF:10827-111C8	Homo sapiens	acute myeloid leukemia (FAB M0) cell line:KG-1		cell lines	male	59		blood		myeloid progenitor cell	RCB1166	RIKEN Bioresource centre	Total RNA
1081	CNhs13054	10828-111C9	FF:10828-111C9	Homo sapiens	acute myeloid leukemia (FAB M1) cell line:HYT-1		cell lines	male	62		blood		myeloid progenitor cell	RCB1297	RIKEN Bioresource centre	Total RNA
1082	CNhs13055	10829-111D1	FF:10829-111D1	Homo sapiens	acute myeloid leukemia (FAB M3) cell line:HL60		cell lines	female	unknown		blood		myeloid progenitor cell	RCB0041	RIKEN Bioresource centre	Total RNA
1083	CNhs13056	10832-111D4	FF:10832-111D4	Homo sapiens	acute myeloid leukemia (FAB M4eo) cell line:EoL-1		cell lines	male	33		blood		eosinophil progenitor cell	RCB0641	RIKEN Bioresource centre	Total RNA
1084	CNhs13057	10833-111D5	FF:10833-111D5	Homo sapiens	acute myeloid leukemia (FAB M4eo) cell line:EoL-3		cell lines	male	unknown		blood		eosinophil progenitor cell	RCB2142	RIKEN Bioresource centre	Total RNA
1085	CNhs13058	10834-111D6	FF:10834-111D6	Homo sapiens	acute myeloid leukemia (FAB M5) cell line:U-937 DE-4		cell lines	male	37		blood		monoblast	RCB0435	RIKEN Bioresource centre	Total RNA
1086	CNhs13059	10835-111D7	FF:10835-111D7	Homo sapiens	acute myeloid leukemia (FAB M6) cell line:EEB		cell lines	male	49		blood		erythroblast	RCB2345	RIKEN Bioresource centre	Total RNA
1087	CNhs13060	10836-111D8	FF:10836-111D8	Homo sapiens	acute myeloid leukemia (FAB M6) cell line:F-36E		cell lines	male	unknown		blood		erythroblast	RCB0776	RIKEN Bioresource centre	Total RNA
1088	CNhs13061	10845-111E8	FF:10845-111E8	Homo sapiens	mesothelioma cell line:NCI-H28		cell lines	male	48		mesothelium		mesothelial cell	CRL5820	ATCC	Total RNA
1089	CNhs13062	10846-111E9	FF:10846-111E9	Homo sapiens	mesothelioma cell line:NCI-H226		cell lines	male	unknown		mesothelium		mesothelial cell	CRL5826	ATCC	Total RNA
1090	CNhs13063	10847-111F1	FF:10847-111F1	Homo sapiens	mesothelioma cell line:NCI-H2052		cell lines	male	65		mesothelium		mesothelial cell	CRL5915	ATCC	Total RNA
1091	CNhs13064	10848-111F2	FF:10848-111F2	Homo sapiens	mesothelioma cell line:NCI-H2452		cell lines	male	unknown		mesothelium		mesothelial cell	CRL5946	ATCC	Total RNA
1092	CNhs13065	10849-111F3	FF:10849-111F3	Homo sapiens	mesothelioma cell line:Mero-14		cell lines	male	60		mesothelium		mesothelial cell	9100101	ECACC	Total RNA
1093	CNhs13066	10850-111F4	FF:10850-111F4	Homo sapiens	mesothelioma cell line:Mero-25		cell lines	male	60		mesothelium		mesothelial cell	9100102	ECACC	Total RNA
1094	CNhs13067	10851-111F5	FF:10851-111F5	Homo sapiens	mesothelioma cell line:Mero-41		cell lines	male	60		mesothelium		mesothelial cell	9100103	ECACC	Total RNA
1095	CNhs13068	10852-111F6	FF:10852-111F6	Homo sapiens	mesothelioma cell line:Mero-48a		cell lines	male	unknown		mesothelium		mesothelial cell	9100104	ECACC	Total RNA
1096	CNhs13069	10853-111F7	FF:10853-111F7	Homo sapiens	mesothelioma cell line:Mero-82		cell lines	male	unknown		mesothelium		mesothelial cell	9100105	ECACC	Total RNA
1097	CNhs13070	10854-111F8	FF:10854-111F8	Homo sapiens	mesothelioma cell line:Mero-83		cell lines	male	unknown		mesothelium		mesothelial cell	9100106	ECACC	Total RNA
1098	CNhs13072	10855-111F9	FF:10855-111F9	Homo sapiens	mesothelioma cell line:Mero-84		cell lines	male	unknown		mesothelium		mesothelial cell	9100107	ECACC	Total RNA
1099	CNhs13073	10856-111G1	FF:10856-111G1	Homo sapiens	mesothelioma cell line:Mero-95		cell lines	male	unknown		mesothelium		mesothelial cell	9100108	ECACC	Total RNA
1100	CNhs13074	10857-111G2	FF:10857-111G2	Homo sapiens	mesothelioma cell line:No36		cell lines	male	unknown		mesothelium		mesothelial cell	10092312	ECACC	Total RNA
1101	CNhs13075	10858-111G3	FF:10858-111G3	Homo sapiens	mesothelioma cell line:ONE58		cell lines	male	unknown		mesothelium		mesothelial cell	10092313	ECACC	Total RNA
1102	CNhs13076	11702-123B1	FF:11702-123B1	Homo sapiens	Smooth Muscle Cells - Umbilical Vein, donor3	RNA6025	primary cells				umbilical vein	N/A	smooth muscle cell	N/A	Sciencell/3H	Total RNA
1103	CNhs13080	11783-124B1	FF:11783-124B1	Homo sapiens	Renal Glomerular Endothelial Cells, donor4	RNA5949	primary cells									Total RNA
1104	CNhs13092	11833-124G6	FF:11833-124G6	Homo sapiens	mesenchymal precursor cell - ovarian cancer left ovary, donor2		primary cells				ovary	SOC-41-01	mesenchymal precursor cell			Total RNA
1105	CNhs13093	11835-124G8	FF:11835-124G8	Homo sapiens	mesenchymal precursor cell - ovarian cancer metastasis, donor2		primary cells				ovary	SOC-41-meta	mesenchymal precursor cell			Total RNA
1106	CNhs13094	11836-124G9	FF:11836-124G9	Homo sapiens	mesenchymal precursor cell - ovarian cancer left ovary, donor4		primary cells				ovary	SOC-43-01	mesenchymal precursor cell			Total RNA
1107	CNhs13096	11837-124H1	FF:11837-124H1	Homo sapiens	mesenchymal precursor cell - ovarian cancer right ovary, donor4		primary cells				ovary	SOC-43-02	mesenchymal precursor cell			Total RNA
1108	CNhs13097	11838-124H2	FF:11838-124H2	Homo sapiens	mesenchymal precursor cell - ovarian cancer metastasis, donor4		primary cells				ovary	SOC-43-meta	mesenchymal precursor cell			Total RNA
1109	CNhs13098	11840-124H4	FF:11840-124H4	Homo sapiens	mesenchymal precursor cell - bone marrow, donor3		primary cells				bone marrow	BM-29	mesenchymal precursor cell			Total RNA
1110	CNhs13099	11841-124H5	FF:11841-124H5	Homo sapiens	serous adenocarcinoma cell line:SK-OV-3-R, biol_rep1		cell lines				bone marrow	SKOV-3-R	mesenchymal precursor cell			Total RNA
1111	CNhs13100	12261-130A2	FF:12261-130A2	Homo sapiens	Lymphatic Endothelial cells response to VEGFC, 00hr15min, biol_rep1 (MM XIX - 2)		time courses				lymph node		endothelial cell, lymphatic			Total RNA
1112	CNhs13101	12262-130A3	FF:12262-130A3	Homo sapiens	Lymphatic Endothelial cells response to VEGFC, 00hr30min, biol_rep1 (MM XIX - 3)		time courses				lymph node		endothelial cell, lymphatic			Total RNA
1113	CNhs13102	12263-130A4	FF:12263-130A4	Homo sapiens	Lymphatic Endothelial cells response to VEGFC, 00hr45min, biol_rep1 (MM XIX - 4)		time courses				lymph node		endothelial cell, lymphatic			Total RNA
1114	CNhs13103	12264-130A5	FF:12264-130A5	Homo sapiens	Lymphatic Endothelial cells response to VEGFC, 01hr00min, biol_rep1 (MM XIX - 5)		time courses				lymph node		endothelial cell, lymphatic			Total RNA
1115	CNhs13104	12265-130A6	FF:12265-130A6	Homo sapiens	Lymphatic Endothelial cells response to VEGFC, 01hr20min, biol_rep1 (MM XIX - 6)		time courses				lymph node		endothelial cell, lymphatic			Total RNA
1116	CNhs13105	12266-130A7	FF:12266-130A7	Homo sapiens	Lymphatic Endothelial cells response to VEGFC, 01hr40min, biol_rep1 (MM XIX - 7)		time courses				lymph node		endothelial cell, lymphatic			Total RNA
1117	CNhs13106	12267-130A8	FF:12267-130A8	Homo sapiens	Lymphatic Endothelial cells response to VEGFC, 02hr00min, biol_rep1 (MM XIX - 8)		time courses				lymph node		endothelial cell, lymphatic			Total RNA
1118	CNhs13107	12268-130A9	FF:12268-130A9	Homo sapiens	Lymphatic Endothelial cells response to VEGFC, 02hr30min, biol_rep1 (MM XIX - 9)		time courses				lymph node		endothelial cell, lymphatic			Total RNA
1119	CNhs13108	12269-130B1	FF:12269-130B1	Homo sapiens	Lymphatic Endothelial cells response to VEGFC, 03hr00min, biol_rep1 (MM XIX - 10)		time courses				lymph node		endothelial cell, lymphatic			Total RNA
1120	CNhs13109	12270-130B2	FF:12270-130B2	Homo sapiens	Lymphatic Endothelial cells response to VEGFC, 03hr30min, biol_rep1 (MM XIX - 11)		time courses				lymph node		endothelial cell, lymphatic			Total RNA
1121	CNhs13110	12271-130B3	FF:12271-130B3	Homo sapiens	Lymphatic Endothelial cells response to VEGFC, 04hr, biol_rep1 (MM XIX - 12)		time courses				lymph node		endothelial cell, lymphatic			Total RNA
1122	CNhs13111	12272-130B4	FF:12272-130B4	Homo sapiens	Lymphatic Endothelial cells response to VEGFC, 05hr, biol_rep1 (MM XIX - 13)		time courses				lymph node		endothelial cell, lymphatic			Total RNA
1123	CNhs13112	12273-130B5	FF:12273-130B5	Homo sapiens	Lymphatic Endothelial cells response to VEGFC, 06hr, biol_rep1 (MM XIX - 14)		time courses				lymph node		endothelial cell, lymphatic			Total RNA
1124	CNhs13113	12274-130B6	FF:12274-130B6	Homo sapiens	Lymphatic Endothelial cells response to VEGFC, 07hr, biol_rep1 (MM XIX - 15)		time courses				lymph node		endothelial cell, lymphatic			Total RNA
1125	CNhs13145	12699-135D8	FF:12699-135D8	Homo sapiens	Monocyte-derived macrophages response to LPS, 00hr15min, donor1 (t2 Subject1)		time courses	n/a	adult		t2		macrophage			Total RNA
1126	CNhs13146	12700-135D9	FF:12700-135D9	Homo sapiens	Monocyte-derived macrophages response to LPS, 00hr30min, donor1 (t3 Subject1)		time courses	n/a	adult		t3		macrophage			Total RNA
1127	CNhs13147	12701-135E1	FF:12701-135E1	Homo sapiens	Monocyte-derived macrophages response to LPS, 00hr45min, donor1 (t4 Subject1)		time courses	n/a	adult		t4		macrophage			Total RNA
1128	CNhs13148	12702-135E2	FF:12702-135E2	Homo sapiens	Monocyte-derived macrophages response to LPS, 01hr00min, donor1 (t5 Subject1)		time courses	n/a	adult		t5		macrophage			Total RNA
1129	CNhs13149	12703-135E3	FF:12703-135E3	Homo sapiens	Monocyte-derived macrophages response to LPS, 01hr20min, donor1 (t6 Subject1)		time courses	n/a	adult		t6		macrophage			Total RNA
1130	CNhs13150	12704-135E4	FF:12704-135E4	Homo sapiens	Monocyte-derived macrophages response to LPS, 01hr40min, donor1 (t7 Subject1)		time courses	n/a	adult		t7		macrophage			Total RNA
1131	CNhs13151	12705-135E5	FF:12705-135E5	Homo sapiens	Monocyte-derived macrophages response to LPS, 02hr00min, donor1 (t8 Subject1)		time courses	n/a	adult		t8		macrophage			Total RNA
1132	CNhs13152	12706-135E6	FF:12706-135E6	Homo sapiens	Monocyte-derived macrophages response to LPS, 02hr30min, donor1 (t9 Subject1)		time courses	n/a	adult		t9		macrophage			Total RNA
1133	CNhs13153	12708-135E8	FF:12708-135E8	Homo sapiens	Monocyte-derived macrophages response to LPS, 03hr30min, donor1 (t11 Subject1)		time courses	n/a	adult		t11		macrophage			Total RNA
1134	CNhs13154	12709-135E9	FF:12709-135E9	Homo sapiens	Monocyte-derived macrophages response to LPS, 04hr, donor1 (t12 Subject1)		time courses	n/a	adult		t12		macrophage			Total RNA
1135	CNhs13155	12710-135F1	FF:12710-135F1	Homo sapiens	Monocyte-derived macrophages response to LPS, 05hr, donor1 (t13 Subject1)		time courses	n/a	adult		t13		macrophage			Total RNA
1136	CNhs13156	12739-135I3	FF:12739-135I3	Homo sapiens	Melanocyte, donor2 (MC+2)		time courses	male			skin		melanocyte			Total RNA
1137	CNhs13157	12382-131E6	FF:12382-131E6	Homo sapiens	Lymphatic Endothelial cells response to VEGFC, 00hr00min, biol_rep2 (MM XIV - 1)		time courses				lymph node		endothelial cell, lymphatic			Total RNA
1138	CNhs13158	12383-131E7	FF:12383-131E7	Homo sapiens	Lymphatic Endothelial cells response to VEGFC, 00hr15min, biol_rep2 (MM XIV - 2)		time courses				lymph node		endothelial cell, lymphatic			Total RNA
1139	CNhs13159	12384-131E8	FF:12384-131E8	Homo sapiens	Lymphatic Endothelial cells response to VEGFC, 00hr30min, biol_rep2 (MM XIV - 3)		time courses				lymph node		endothelial cell, lymphatic			Total RNA
1140	CNhs13160	12385-131E9	FF:12385-131E9	Homo sapiens	Lymphatic Endothelial cells response to VEGFC, 00hr45min, biol_rep2 (MM XIV - 4)		time courses				lymph node		endothelial cell, lymphatic			Total RNA
1141	CNhs13161	12386-131F1	FF:12386-131F1	Homo sapiens	Lymphatic Endothelial cells response to VEGFC, 01hr00min, biol_rep2 (MM XIV - 5)		time courses				lymph node		endothelial cell, lymphatic			Total RNA
1142	CNhs13162	12387-131F2	FF:12387-131F2	Homo sapiens	Lymphatic Endothelial cells response to VEGFC, 01hr20min, biol_rep2 (MM XIV - 6)		time courses				lymph node		endothelial cell, lymphatic			Total RNA
1143	CNhs13163	12388-131F3	FF:12388-131F3	Homo sapiens	Lymphatic Endothelial cells response to VEGFC, 01hr40min, biol_rep2 (MM XIV - 7)		time courses				lymph node		endothelial cell, lymphatic			Total RNA
1144	CNhs13164	12389-131F4	FF:12389-131F4	Homo sapiens	Lymphatic Endothelial cells response to VEGFC, 02hr00min, biol_rep2 (MM XIV - 8)		time courses				lymph node		endothelial cell, lymphatic			Total RNA
1145	CNhs13165	12390-131F5	FF:12390-131F5	Homo sapiens	Lymphatic Endothelial cells response to VEGFC, 02hr30min, biol_rep2 (MM XIV - 9)		time courses				lymph node		endothelial cell, lymphatic			Total RNA
1146	CNhs13166	12391-131F6	FF:12391-131F6	Homo sapiens	Lymphatic Endothelial cells response to VEGFC, 03hr00min, biol_rep2 (MM XIV - 10)		time courses				lymph node		endothelial cell, lymphatic			Total RNA
1147	CNhs13168	12392-131F7	FF:12392-131F7	Homo sapiens	Lymphatic Endothelial cells response to VEGFC, 03hr30min, biol_rep2 (MM XIV - 11)		time courses				lymph node		endothelial cell, lymphatic			Total RNA
1148	CNhs13169	12393-131F8	FF:12393-131F8	Homo sapiens	Lymphatic Endothelial cells response to VEGFC, 04hr, biol_rep2 (MM XIV - 12)		time courses				lymph node		endothelial cell, lymphatic			Total RNA
1149	CNhs13170	12394-131F9	FF:12394-131F9	Homo sapiens	Lymphatic Endothelial cells response to VEGFC, 05hr, biol_rep2 (MM XIV - 13)		time courses				lymph node		endothelial cell, lymphatic			Total RNA
1150	CNhs13171	12395-131G1	FF:12395-131G1	Homo sapiens	Lymphatic Endothelial cells response to VEGFC, 06hr, biol_rep2 (MM XIV - 14)		time courses				lymph node		endothelial cell, lymphatic			Total RNA
1151	CNhs13172	12396-131G2	FF:12396-131G2	Homo sapiens	Lymphatic Endothelial cells response to VEGFC, 07hr, biol_rep2 (MM XIV - 15)		time courses				lymph node		endothelial cell, lymphatic			Total RNA
1152	CNhs13173	12397-131G3	FF:12397-131G3	Homo sapiens	Lymphatic Endothelial cells response to VEGFC, 08hr, biol_rep2 (MM XIV - 16)		time courses				lymph node		endothelial cell, lymphatic			Total RNA
1153	CNhs13174	12894-137H5	FF:12894-137H5	Homo sapiens	Monocyte-derived macrophages response to LPS, 00hr00min, donor3 (t1 Subject3)		time courses	n/a	adult		t1		macrophage			Total RNA
1154	CNhs13175	12895-137H6	FF:12895-137H6	Homo sapiens	Monocyte-derived macrophages response to LPS, 00hr15min, donor3 (t2 Subject3)		time courses	n/a	adult		t2		macrophage			Total RNA
1155	CNhs13176	12896-137H7	FF:12896-137H7	Homo sapiens	Monocyte-derived macrophages response to LPS, 00hr30min, donor3 (t3 Subject3)		time courses	n/a	adult		t3		macrophage			Total RNA
1156	CNhs13177	12897-137H8	FF:12897-137H8	Homo sapiens	Monocyte-derived macrophages response to LPS, 00hr45min, donor3 (t4 Subject3)		time courses	n/a	adult		t4		macrophage			Total RNA
1157	CNhs13178	12898-137H9	FF:12898-137H9	Homo sapiens	Monocyte-derived macrophages response to LPS, 01hr00min, donor3 (t5 Subject3)		time courses	n/a	adult		t5		macrophage			Total RNA
1158	CNhs13179	12899-137I1	FF:12899-137I1	Homo sapiens	Monocyte-derived macrophages response to LPS, 01hr20min, donor3 (t6 Subject3)		time courses	n/a	adult		t6		macrophage			Total RNA
1159	CNhs13180	12900-137I2	FF:12900-137I2	Homo sapiens	Monocyte-derived macrophages response to LPS, 01hr40min, donor3 (t7 Subject3)		time courses	n/a	adult		t7		macrophage			Total RNA
1160	CNhs13181	12901-137I3	FF:12901-137I3	Homo sapiens	Monocyte-derived macrophages response to LPS, 02hr00min, donor3 (t8 Subject3)		time courses	n/a	adult		t8		macrophage			Total RNA
1161	CNhs13182	12902-137I4	FF:12902-137I4	Homo sapiens	Monocyte-derived macrophages response to LPS, 02hr30min, donor3 (t9 Subject3)		time courses	n/a	adult		t9		macrophage			Total RNA
1162	CNhs13183	12903-137I5	FF:12903-137I5	Homo sapiens	Monocyte-derived macrophages response to LPS, 03hr00min, donor3 (t10 Subject3)		time courses	n/a	adult		t10		macrophage			Total RNA
1163	CNhs13184	12904-137I6	FF:12904-137I6	Homo sapiens	Monocyte-derived macrophages response to LPS, 03hr30min, donor3 (t11 Subject3)		time courses	n/a	adult		t11		macrophage			Total RNA
1164	CNhs13185	12905-137I7	FF:12905-137I7	Homo sapiens	Monocyte-derived macrophages response to LPS, 04hr, donor3 (t12 Subject3)		time courses	n/a	adult		t12		macrophage			Total RNA
1165	CNhs13186	12906-137I8	FF:12906-137I8	Homo sapiens	Monocyte-derived macrophages response to LPS, 05hr, donor3 (t13 Subject3)		time courses	n/a	adult		t13		macrophage			Total RNA
1166	CNhs13187	12907-137I9	FF:12907-137I9	Homo sapiens	Monocyte-derived macrophages response to LPS, 06hr, donor3 (t14 Subject3)		time courses	n/a	adult		t14		macrophage			Total RNA
1167	CNhs13195	11782-124A9	FF:11782-124A9	Homo sapiens	CD4+CD25+CD45RA- memory regulatory T cells, donor1	2	primary cells	male	25		blood		T cell			Total RNA
1168	CNhs13202	11791-124B9	FF:11791-124B9	Homo sapiens	CD4+CD25-CD45RA+ naive conventional T cells expanded, donor1	11	primary cells	male	25		blood		T cell			Total RNA
1169	CNhs13203	11793-124C2	FF:11793-124C2	Homo sapiens	CD4+CD25+CD45RA+ naive regulatory T cells expanded, donor1	15	primary cells	male	25		blood		T cell			Total RNA
1170	CNhs13204	11794-124C3	FF:11794-124C3	Homo sapiens	CD4+CD25+CD45RA- memory regulatory T cells expanded, donor1	17	primary cells	male	25		blood		T cell			Total RNA
1171	CNhs13205	11795-124C4	FF:11795-124C4	Homo sapiens	CD4+CD25-CD45RA+ naive conventional T cells, donor2	19	primary cells	male	23		blood		T cell			Total RNA
1172	CNhs13206	11797-124C6	FF:11797-124C6	Homo sapiens	CD4+CD25+CD45RA- memory regulatory T cells, donor2	23	primary cells	male	23		blood		T cell			Total RNA
1173	CNhs13207	11800-124C9	FF:11800-124C9	Homo sapiens	CD14-CD16+ Monocytes, donor2	29	primary cells	male	23		blood		monocyte			Total RNA
1174	CNhs13208	11801-124D1	FF:11801-124D1	Homo sapiens	CD14+CD16+ Monocytes, donor2	31	primary cells	male	23		blood		monocyte			Total RNA
1175	CNhs13215	11792-124C1	FF:11792-124C1	Homo sapiens	CD4+CD25-CD45RA- memory conventional T cells expanded, donor1	13	primary cells	male	25		blood		T cell			Total RNA
1176	CNhs13216	11799-124C8	FF:11799-124C8	Homo sapiens	CD14+CD16- Monocytes, donor2	27	primary cells	male	23		blood		monocyte			Total RNA
1177	CNhs13223	11784-124B2	FF:11784-124B2	Homo sapiens	CD4+CD25-CD45RA+ naive conventional T cells, donor1	3	primary cells	male	25		blood		T cell			Total RNA
1178	CNhs13224	11788-124B6	FF:11788-124B6	Homo sapiens	CD14+CD16- Monocytes, donor1	5	primary cells	male	25		blood		monocyte			Total RNA
1179	CNhs13227	11545-120B6	FF:11545-120B6	Homo sapiens	CD34+ Progenitors, donor1		primary cells				blood	lot:CD34100621	hematopoietic stem cell, CD34+	N/A	3HBiomedical	Total RNA
1180	CNhs13229	11790-124B8	FF:11790-124B8	Homo sapiens	CD14-CD16+ Monocytes, donor1	9	primary cells	male	25		blood		monocyte			Total RNA
1181	CNhs13235	11796-124C5	FF:11796-124C5	Homo sapiens	CD4+CD25+CD45RA+ naive regulatory T cells, donor2	21	primary cells	male	23		blood		T cell			Total RNA
1182	CNhs13237	11798-124C7	FF:11798-124C7	Homo sapiens	CD4+CD25-CD45RA- memory conventional T cells, donor2	25	primary cells	male	23		blood		T cell			Total RNA
1183	CNhs13238	11780-124A7	FF:11780-124A7	Homo sapiens	CD4+CD25+CD45RA+ naive regulatory T cells, donor1	1	primary cells	male	25		blood		T cell			Total RNA
1184	CNhs13239	11786-124B4	FF:11786-124B4	Homo sapiens	CD4+CD25-CD45RA- memory conventional T cells, donor1	4	primary cells	male	25		blood		T cell			Total RNA
1185	CNhs13241	10789-110H6	FF:10789-110H6	Homo sapiens	acute myeloid leukemia (FAB M0) cell line:Kasumi-3		cell lines	male	57		blood		myeloid progenitor cell	jcrb1004	JAPAN HEALTH SCIENCES FOUNDATION - Health Science Research Resources Bank	Total RNA
1186	CNhs13276	12504-133A2	FF:12504-133A2	Homo sapiens	Lymphatic Endothelial cells response to VEGFC, 00hr00min, biol_rep3 (MM XXII - 1 )		time courses				lymph node		endothelial cell, lymphatic			Total RNA
1187	CNhs13277	12505-133A3	FF:12505-133A3	Homo sapiens	Lymphatic Endothelial cells response to VEGFC, 00hr15min, biol_rep3 (MM XXII - 2)		time courses				lymph node		endothelial cell, lymphatic			Total RNA
1188	CNhs13278	12506-133A4	FF:12506-133A4	Homo sapiens	Lymphatic Endothelial cells response to VEGFC, 00hr30min, biol_rep3 (MM XXII - 3)		time courses				lymph node		endothelial cell, lymphatic			Total RNA
1189	CNhs13279	12507-133A5	FF:12507-133A5	Homo sapiens	Lymphatic Endothelial cells response to VEGFC, 00hr45min, biol_rep3 (MM XXII - 4)		time courses				lymph node		endothelial cell, lymphatic			Total RNA
1190	CNhs13280	12508-133A6	FF:12508-133A6	Homo sapiens	Lymphatic Endothelial cells response to VEGFC, 01hr00min, biol_rep3 (MM XXII - 5)		time courses				lymph node		endothelial cell, lymphatic			Total RNA
1191	CNhs13281	12509-133A7	FF:12509-133A7	Homo sapiens	Lymphatic Endothelial cells response to VEGFC, 01hr20min, biol_rep3 (MM XXII - 6)		time courses				lymph node		endothelial cell, lymphatic			Total RNA
1192	CNhs13282	12510-133A8	FF:12510-133A8	Homo sapiens	Lymphatic Endothelial cells response to VEGFC, 01hr40min, biol_rep3 (MM XXII - 7)		time courses				lymph node		endothelial cell, lymphatic			Total RNA
1193	CNhs13283	12511-133A9	FF:12511-133A9	Homo sapiens	Lymphatic Endothelial cells response to VEGFC, 02hr00min, biol_rep3 (MM XXII - 8)		time courses				lymph node		endothelial cell, lymphatic			Total RNA
1194	CNhs13284	12512-133B1	FF:12512-133B1	Homo sapiens	Lymphatic Endothelial cells response to VEGFC, 02hr30min, biol_rep3 (MM XXII - 9)		time courses				lymph node		endothelial cell, lymphatic			Total RNA
1195	CNhs13285	12513-133B2	FF:12513-133B2	Homo sapiens	Lymphatic Endothelial cells response to VEGFC, 03hr00min, biol_rep3 (MM XXII - 10)		time courses				lymph node		endothelial cell, lymphatic			Total RNA
1196	CNhs13286	12514-133B3	FF:12514-133B3	Homo sapiens	Lymphatic Endothelial cells response to VEGFC, 03hr30min, biol_rep3 (MM XXII - 11)		time courses				lymph node		endothelial cell, lymphatic			Total RNA
1197	CNhs13287	12515-133B4	FF:12515-133B4	Homo sapiens	Lymphatic Endothelial cells response to VEGFC, 04hr, biol_rep3 (MM XXII - 12)		time courses				lymph node		endothelial cell, lymphatic			Total RNA
1198	CNhs13288	12516-133B5	FF:12516-133B5	Homo sapiens	Lymphatic Endothelial cells response to VEGFC, 05hr, biol_rep3 (MM XXII - 13)		time courses				lymph node		endothelial cell, lymphatic			Total RNA
1199	CNhs13289	12517-133B6	FF:12517-133B6	Homo sapiens	Lymphatic Endothelial cells response to VEGFC, 06hr, biol_rep3 (MM XXII - 14)		time courses				lymph node		endothelial cell, lymphatic			Total RNA
1200	CNhs13290	12518-133B7	FF:12518-133B7	Homo sapiens	Lymphatic Endothelial cells response to VEGFC, 07hr, biol_rep3 (MM XXII - 15)		time courses				lymph node		endothelial cell, lymphatic			Total RNA
1201	CNhs13291	12519-133B8	FF:12519-133B8	Homo sapiens	Lymphatic Endothelial cells response to VEGFC, 08hr, biol_rep3 (MM XXII - 16)		time courses				lymph node		endothelial cell, lymphatic			Total RNA
1202	CNhs13325	12908-138A1	FF:12908-138A1	Homo sapiens	Monocyte-derived macrophages response to LPS, 07hr, donor3 (t15 Subject3)		time courses	n/a	adult		t15		macrophage			Total RNA
1203	CNhs13326	12909-138A2	FF:12909-138A2	Homo sapiens	Monocyte-derived macrophages response to LPS, 08hr, donor3 (t16 Subject3)		time courses	n/a	adult		t16		macrophage			Total RNA
1204	CNhs13327	12910-138A3	FF:12910-138A3	Homo sapiens	Monocyte-derived macrophages response to LPS, 10hr, donor3 (t17 Subject3)		time courses	n/a	adult		t17		macrophage			Total RNA
1205	CNhs13328	12911-138A4	FF:12911-138A4	Homo sapiens	Monocyte-derived macrophages response to LPS, 12hr, donor3 (t18 Subject3)		time courses	n/a	adult		t18		macrophage			Total RNA
1206	CNhs13329	12912-138A5	FF:12912-138A5	Homo sapiens	Monocyte-derived macrophages response to LPS, 14hr, donor3 (t19 Subject3)		time courses	n/a	adult		t19		macrophage			Total RNA
1207	CNhs13330	12913-138A6	FF:12913-138A6	Homo sapiens	Monocyte-derived macrophages response to LPS, 16hr, donor3 (t20 Subject3)		time courses	n/a	adult		t20		macrophage			Total RNA
1208	CNhs13331	12914-138A7	FF:12914-138A7	Homo sapiens	Monocyte-derived macrophages response to LPS, 18hr, donor3 (t21 Subject3)		time courses	n/a	adult		t21		macrophage			Total RNA
1209	CNhs13332	12915-138A8	FF:12915-138A8	Homo sapiens	Monocyte-derived macrophages response to LPS, 20hr, donor3 (t22 Subject3)		time courses	n/a	adult		t22		macrophage			Total RNA
1210	CNhs13333	12916-138A9	FF:12916-138A9	Homo sapiens	Monocyte-derived macrophages response to LPS, 22hr, donor3 (t23 Subject3)		time courses	n/a	adult		t23		macrophage			Total RNA
1211	CNhs13334	12917-138B1	FF:12917-138B1	Homo sapiens	Monocyte-derived macrophages response to LPS, 24hr, donor3 (t24 Subject3)		time courses	n/a	adult		t24		macrophage			Total RNA
1212	CNhs13335	12918-138B2	FF:12918-138B2	Homo sapiens	Monocyte-derived macrophages response to LPS, 36hr, donor3 (t25 Subject3)		time courses	n/a	adult		t25		macrophage			Total RNA
1213	CNhs13336	13021-139D6	FF:13021-139D6	Homo sapiens	Adipocyte differentiation, day12, donor1	2010-78-12	time courses	female			adipose		adipocyte			Total RNA
1214	CNhs13337	13229-141I7	FF:13229-141I7	Homo sapiens	mesenchymal stem cells (adipose derived), adipogenic induction, 00hr00min, biol_rep1	F163	time courses	male	16				SELECT CELL TYPE			Total RNA
1215	CNhs13338	13277-142F1	FF:13277-142F1	Homo sapiens	mesenchymal stem cells (adipose derived), adipogenic induction, day14, biol_rep1	F211	time courses	male	16				SELECT CELL TYPE			Total RNA
1216	CNhs13339	12642-134G5	FF:12642-134G5	Homo sapiens	Aortic smooth muscle cell response to FGF2, 00hr00min, biol_rep1 (LK1)		time courses				aorta		smooth muscle cell, vascular associated			Total RNA
1217	CNhs13340	12643-134G6	FF:12643-134G6	Homo sapiens	Aortic smooth muscle cell response to FGF2, 00hr15min, biol_rep1 (LK4)		time courses				aorta		smooth muscle cell, vascular associated			Total RNA
1218	CNhs13341	12644-134G7	FF:12644-134G7	Homo sapiens	Aortic smooth muscle cell response to FGF2, 00hr30min, biol_rep1 (LK7)		time courses				aorta		smooth muscle cell, vascular associated			Total RNA
1219	CNhs13343	12645-134G8	FF:12645-134G8	Homo sapiens	Aortic smooth muscle cell response to FGF2, 00hr45min, biol_rep1 (LK10)		time courses				aorta		smooth muscle cell, vascular associated			Total RNA
1220	CNhs13344	12647-134H1	FF:12647-134H1	Homo sapiens	Aortic smooth muscle cell response to FGF2, 02hr, biol_rep1 (LK16)		time courses				aorta		smooth muscle cell, vascular associated			Total RNA
1221	CNhs13345	12648-134H2	FF:12648-134H2	Homo sapiens	Aortic smooth muscle cell response to FGF2, 03hr, biol_rep1 (LK19)		time courses				aorta		smooth muscle cell, vascular associated			Total RNA
1222	CNhs13346	12649-134H3	FF:12649-134H3	Homo sapiens	Aortic smooth muscle cell response to FGF2, 04hr, biol_rep1 (LK22)		time courses				aorta		smooth muscle cell, vascular associated			Total RNA
1223	CNhs13347	12650-134H4	FF:12650-134H4	Homo sapiens	Aortic smooth muscle cell response to FGF2, 05hr, biol_rep1 (LK25)		time courses				aorta		smooth muscle cell, vascular associated			Total RNA
1224	CNhs13348	12651-134H5	FF:12651-134H5	Homo sapiens	Aortic smooth muscle cell response to FGF2, 06hr, biol_rep1 (LK28)		time courses				aorta		smooth muscle cell, vascular associated			Total RNA
1225	CNhs13349	12652-134H6	FF:12652-134H6	Homo sapiens	Aortic smooth muscle cell response to IL1b, 00hr00min, biol_rep1 (LK31)		time courses				aorta		smooth muscle cell, vascular associated			Total RNA
1226	CNhs13350	12653-134H7	FF:12653-134H7	Homo sapiens	Aortic smooth muscle cell response to IL1b, 00hr15min, biol_rep1 (LK34)		time courses				aorta		smooth muscle cell, vascular associated			Total RNA
1227	CNhs13351	12654-134H8	FF:12654-134H8	Homo sapiens	Aortic smooth muscle cell response to IL1b, 00hr30min, biol_rep1 (LK37)		time courses				aorta		smooth muscle cell, vascular associated			Total RNA
1228	CNhs13352	12655-134H9	FF:12655-134H9	Homo sapiens	Aortic smooth muscle cell response to IL1b, 00hr45min, biol_rep1 (LK40)		time courses				aorta		smooth muscle cell, vascular associated			Total RNA
1229	CNhs13353	12656-134I1	FF:12656-134I1	Homo sapiens	Aortic smooth muscle cell response to IL1b, 01hr, biol_rep1 (LK43)		time courses				aorta		smooth muscle cell, vascular associated			Total RNA
1230	CNhs13354	12657-134I2	FF:12657-134I2	Homo sapiens	Aortic smooth muscle cell response to IL1b, 02hr, biol_rep1 (LK46)		time courses				aorta		smooth muscle cell, vascular associated			Total RNA
1231	CNhs13355	12658-134I3	FF:12658-134I3	Homo sapiens	Aortic smooth muscle cell response to IL1b, 03hr, biol_rep1 (LK49)		time courses				aorta		smooth muscle cell, vascular associated			Total RNA
1232	CNhs13356	12660-134I5	FF:12660-134I5	Homo sapiens	Aortic smooth muscle cell response to IL1b, 05hr, biol_rep1 (LK55)		time courses				aorta		smooth muscle cell, vascular associated			Total RNA
1233	CNhs13357	12661-134I6	FF:12661-134I6	Homo sapiens	Aortic smooth muscle cell response to IL1b, 06hr, biol_rep1 (LK58)		time courses				aorta		smooth muscle cell, vascular associated			Total RNA
1234	CNhs13358	12740-135I4	FF:12740-135I4	Homo sapiens	Aortic smooth muscle cell response to FGF2, 00hr00min, biol_rep2 (LK2)		time courses				aorta		smooth muscle cell, vascular associated			Total RNA
1235	CNhs13359	12741-135I5	FF:12741-135I5	Homo sapiens	Aortic smooth muscle cell response to FGF2, 00hr15min, biol_rep2 (LK5)		time courses				aorta		smooth muscle cell, vascular associated			Total RNA
1236	CNhs13360	12742-135I6	FF:12742-135I6	Homo sapiens	Aortic smooth muscle cell response to FGF2, 00hr30min, biol_rep2 (LK8)		time courses				aorta		smooth muscle cell, vascular associated			Total RNA
1237	CNhs13361	12743-135I7	FF:12743-135I7	Homo sapiens	Aortic smooth muscle cell response to FGF2, 00hr45min, biol_rep2 (LK11)		time courses				aorta		smooth muscle cell, vascular associated			Total RNA
1238	CNhs13362	12744-135I8	FF:12744-135I8	Homo sapiens	Aortic smooth muscle cell response to FGF2, 01hr, biol_rep2 (LK14)		time courses				aorta		smooth muscle cell, vascular associated			Total RNA
1239	CNhs13363	12745-135I9	FF:12745-135I9	Homo sapiens	Aortic smooth muscle cell response to FGF2, 02hr, biol_rep2 (LK17)		time courses				aorta		smooth muscle cell, vascular associated			Total RNA
1240	CNhs13364	12746-136A1	FF:12746-136A1	Homo sapiens	Aortic smooth muscle cell response to FGF2, 03hr, biol_rep2 (LK20)		time courses				aorta		smooth muscle cell, vascular associated			Total RNA
1241	CNhs13365	12747-136A2	FF:12747-136A2	Homo sapiens	Aortic smooth muscle cell response to FGF2, 04hr, biol_rep2 (LK23)		time courses				aorta		smooth muscle cell, vascular associated			Total RNA
1242	CNhs13367	12748-136A3	FF:12748-136A3	Homo sapiens	Aortic smooth muscle cell response to FGF2, 05hr, biol_rep2 (LK26)		time courses				aorta		smooth muscle cell, vascular associated			Total RNA
1243	CNhs13368	12749-136A4	FF:12749-136A4	Homo sapiens	Aortic smooth muscle cell response to FGF2, 06hr, biol_rep2 (LK29)		time courses				aorta		smooth muscle cell, vascular associated			Total RNA
1244	CNhs13369	12750-136A5	FF:12750-136A5	Homo sapiens	Aortic smooth muscle cell response to IL1b, 00hr00min, biol_rep2 (LK32)		time courses				aorta		smooth muscle cell, vascular associated			Total RNA
1245	CNhs13370	12751-136A6	FF:12751-136A6	Homo sapiens	Aortic smooth muscle cell response to IL1b, 00hr15min, biol_rep2 (LK35)		time courses				aorta		smooth muscle cell, vascular associated			Total RNA
1246	CNhs13371	12752-136A7	FF:12752-136A7	Homo sapiens	Aortic smooth muscle cell response to IL1b, 00hr30min, biol_rep2 (LK38)		time courses				aorta		smooth muscle cell, vascular associated			Total RNA
1247	CNhs13372	12753-136A8	FF:12753-136A8	Homo sapiens	Aortic smooth muscle cell response to IL1b, 00hr45min, biol_rep2 (LK41)		time courses				aorta		smooth muscle cell, vascular associated			Total RNA
1248	CNhs13373	12754-136A9	FF:12754-136A9	Homo sapiens	Aortic smooth muscle cell response to IL1b, 01hr, biol_rep2 (LK44)		time courses				aorta		smooth muscle cell, vascular associated			Total RNA
1249	CNhs13374	12755-136B1	FF:12755-136B1	Homo sapiens	Aortic smooth muscle cell response to IL1b, 02hr, biol_rep2 (LK47)		time courses				aorta		smooth muscle cell, vascular associated			Total RNA
1250	CNhs13375	12756-136B2	FF:12756-136B2	Homo sapiens	Aortic smooth muscle cell response to IL1b, 03hr, biol_rep2 (LK50)		time courses				aorta		smooth muscle cell, vascular associated			Total RNA
1251	CNhs13376	12757-136B3	FF:12757-136B3	Homo sapiens	Aortic smooth muscle cell response to IL1b, 04hr, biol_rep2 (LK53)		time courses				aorta		smooth muscle cell, vascular associated			Total RNA
1252	CNhs13377	12758-136B4	FF:12758-136B4	Homo sapiens	Aortic smooth muscle cell response to IL1b, 05hr, biol_rep2 (LK56)		time courses				aorta		smooth muscle cell, vascular associated			Total RNA
1253	CNhs13378	12759-136B5	FF:12759-136B5	Homo sapiens	Aortic smooth muscle cell response to IL1b, 06hr, biol_rep2 (LK59)		time courses				aorta		smooth muscle cell, vascular associated			Total RNA
1254	CNhs13379	12796-136F6	FF:12796-136F6	Homo sapiens	Monocyte-derived macrophages response to LPS, 00hr00min, donor2 (t1 Subject2)		time courses	n/a	adult		t1		macrophage			Total RNA
1255	CNhs13380	12797-136F7	FF:12797-136F7	Homo sapiens	Monocyte-derived macrophages response to LPS, 00hr15min, donor2 (t2 Subject2)		time courses	n/a	adult		t2		macrophage			Total RNA
1256	CNhs13381	12798-136F8	FF:12798-136F8	Homo sapiens	Monocyte-derived macrophages response to LPS, 00hr30min, donor2 (t3 Subject2)		time courses	n/a	adult		t3		macrophage			Total RNA
1257	CNhs13382	12799-136F9	FF:12799-136F9	Homo sapiens	Monocyte-derived macrophages response to LPS, 00hr45min, donor2 (t4 Subject2)		time courses	n/a	adult		t4		macrophage			Total RNA
1258	CNhs13383	12800-136G1	FF:12800-136G1	Homo sapiens	Monocyte-derived macrophages response to LPS, 01hr00min, donor2 (t5 Subject2)		time courses	n/a	adult		t5		macrophage			Total RNA
1259	CNhs13384	12801-136G2	FF:12801-136G2	Homo sapiens	Monocyte-derived macrophages response to LPS, 01hr20min, donor2 (t6 Subject2)		time courses	n/a	adult		t6		macrophage			Total RNA
1260	CNhs13385	12802-136G3	FF:12802-136G3	Homo sapiens	Monocyte-derived macrophages response to LPS, 01hr40min, donor2 (t7 Subject2)		time courses	n/a	adult		t7		macrophage			Total RNA
1261	CNhs13386	12803-136G4	FF:12803-136G4	Homo sapiens	Monocyte-derived macrophages response to LPS, 02hr00min, donor2 (t8 Subject2)		time courses	n/a	adult		t8		macrophage			Total RNA
1262	CNhs13387	12804-136G5	FF:12804-136G5	Homo sapiens	Monocyte-derived macrophages response to LPS, 02hr30min, donor2 (t9 Subject2)		time courses	n/a	adult		t9		macrophage			Total RNA
1263	CNhs13388	12805-136G6	FF:12805-136G6	Homo sapiens	Monocyte-derived macrophages response to LPS, 03hr00min, donor2 (t10 Subject2)		time courses	n/a	adult		t10		macrophage			Total RNA
1264	CNhs13389	12806-136G7	FF:12806-136G7	Homo sapiens	Monocyte-derived macrophages response to LPS, 03hr30min, donor2 (t11 Subject2)		time courses	n/a	adult		t11		macrophage			Total RNA
1265	CNhs13391	12807-136G8	FF:12807-136G8	Homo sapiens	Monocyte-derived macrophages response to LPS, 04hr, donor2 (t12 Subject2)		time courses	n/a	adult		t12		macrophage			Total RNA
1266	CNhs13392	12808-136G9	FF:12808-136G9	Homo sapiens	Monocyte-derived macrophages response to LPS, 05hr, donor2 (t13 Subject2)		time courses	n/a	adult		t13		macrophage			Total RNA
1267	CNhs13393	12809-136H1	FF:12809-136H1	Homo sapiens	Monocyte-derived macrophages response to LPS, 06hr, donor2 (t14 Subject2)		time courses	n/a	adult		t14		macrophage			Total RNA
1268	CNhs13394	12810-136H2	FF:12810-136H2	Homo sapiens	Monocyte-derived macrophages response to LPS, 07hr, donor2 (t15 Subject2)		time courses	n/a	adult		t15		macrophage			Total RNA
1269	CNhs13395	12811-136H3	FF:12811-136H3	Homo sapiens	Monocyte-derived macrophages response to LPS, 08hr, donor2 (t16 Subject2)		time courses	n/a	adult		t16		macrophage			Total RNA
1270	CNhs13396	12812-136H4	FF:12812-136H4	Homo sapiens	Monocyte-derived macrophages response to LPS, 10hr, donor2 (t17 Subject2)		time courses	n/a	adult		t17		macrophage			Total RNA
1271	CNhs13397	12813-136H5	FF:12813-136H5	Homo sapiens	Monocyte-derived macrophages response to LPS, 12hr, donor2 (t18 Subject2)		time courses	n/a	adult		t18		macrophage			Total RNA
1272	CNhs13398	12814-136H6	FF:12814-136H6	Homo sapiens	Monocyte-derived macrophages response to LPS, 14hr, donor2 (t19 Subject2)		time courses	n/a	adult		t19		macrophage			Total RNA
1273	CNhs13399	12815-136H7	FF:12815-136H7	Homo sapiens	Monocyte-derived macrophages response to LPS, 16hr, donor2 (t20 Subject2)		time courses	n/a	adult		t20		macrophage			Total RNA
1274	CNhs13400	12816-136H8	FF:12816-136H8	Homo sapiens	Monocyte-derived macrophages response to LPS, 18hr, donor2 (t21 Subject2)		time courses	n/a	adult		t21		macrophage			Total RNA
1275	CNhs13401	12817-136H9	FF:12817-136H9	Homo sapiens	Monocyte-derived macrophages response to LPS, 20hr, donor2 (t22 Subject2)		time courses	n/a	adult		t22		macrophage			Total RNA
1276	CNhs13402	12818-136I1	FF:12818-136I1	Homo sapiens	Monocyte-derived macrophages response to LPS, 22hr, donor2 (t23 Subject2)		time courses	n/a	adult		t23		macrophage			Total RNA
1277	CNhs13403	12819-136I2	FF:12819-136I2	Homo sapiens	Monocyte-derived macrophages response to LPS, 24hr, donor2 (t24 Subject2)		time courses	n/a	adult		t24		macrophage			Total RNA
1278	CNhs13404	12820-136I3	FF:12820-136I3	Homo sapiens	Monocyte-derived macrophages response to LPS, 36hr, donor2 (t25 Subject2)		time courses	n/a	adult		t25		macrophage			Total RNA
1279	CNhs13405	12821-136I4	FF:12821-136I4	Homo sapiens	Monocyte-derived macrophages response to LPS, 48hr, donor2 (t26 Subject2)		time courses	n/a	adult		t26		macrophage			Total RNA
1280	CNhs13406	12837-137B2	FF:12837-137B2	Homo sapiens	Melanocyte, donor3 (MC+3)		time courses	male			skin		melanocyte			Total RNA
1281	CNhs13410	13022-139D7	FF:13022-139D7	Homo sapiens	Adipocyte differentiation, day04, donor2	2010-79-4	time courses	female			adipose		adipocyte			Total RNA
1282	CNhs13411	13023-139D8	FF:13023-139D8	Homo sapiens	Adipocyte differentiation, day08, donor2	2010-79-8	time courses	female			adipose		adipocyte			Total RNA
1283	CNhs13412	13024-139D9	FF:13024-139D9	Homo sapiens	Adipocyte differentiation, day12, donor2	2010-79-12	time courses	female			adipose		adipocyte			Total RNA
1284	CNhs13413	13025-139E1	FF:13025-139E1	Homo sapiens	Adipocyte differentiation, day04, donor3	2010-84-4	time courses	female			adipose		adipocyte			Total RNA
1285	CNhs13415	13026-139E2	FF:13026-139E2	Homo sapiens	Adipocyte differentiation, day08, donor3	2010-84-8	time courses	female			adipose		adipocyte			Total RNA
1286	CNhs13416	13027-139E3	FF:13027-139E3	Homo sapiens	Adipocyte differentiation, day12, donor3	2010-84-12	time courses	female			adipose		adipocyte			Total RNA
1287	CNhs13417	13028-139E4	FF:13028-139E4	Homo sapiens	Adipocyte differentiation, day04, donor4	2010-89-4	time courses	female			adipose		adipocyte			Total RNA
1288	CNhs13418	13029-139E5	FF:13029-139E5	Homo sapiens	Adipocyte differentiation, day08, donor4	2010-89-8	time courses	female			adipose		adipocyte			Total RNA
1289	CNhs13419	13030-139E6	FF:13030-139E6	Homo sapiens	Adipocyte differentiation, day12, donor4	2010-89-12	time courses	female			adipose		adipocyte			Total RNA
1290	CNhs13420	13230-141I8	FF:13230-141I8	Homo sapiens	mesenchymal stem cells (adipose derived), adipogenic induction, 00hr00min, biol_rep2	F164	time courses	male	16				SELECT CELL TYPE			Total RNA
1291	CNhs13421	13231-141I9	FF:13231-141I9	Homo sapiens	mesenchymal stem cells (adipose derived), adipogenic induction, 00hr00min, biol_rep3	F165	time courses	male	16				SELECT CELL TYPE			Total RNA
1292	CNhs13422	13232-142A1	FF:13232-142A1	Homo sapiens	mesenchymal stem cells (adipose derived), adipogenic induction, 00hr15min, biol_rep1	F166	time courses	male	16				SELECT CELL TYPE			Total RNA
1293	CNhs13423	13233-142A2	FF:13233-142A2	Homo sapiens	mesenchymal stem cells (adipose derived), adipogenic induction, 00hr15min, biol_rep2	F167	time courses	male	16				SELECT CELL TYPE			Total RNA
1294	CNhs13424	13234-142A3	FF:13234-142A3	Homo sapiens	mesenchymal stem cells (adipose derived), adipogenic induction, 00hr15min, biol_rep3	F168	time courses	male	16				SELECT CELL TYPE			Total RNA
1295	CNhs13425	13235-142A4	FF:13235-142A4	Homo sapiens	mesenchymal stem cells (adipose derived), adipogenic induction, 00hr30min, biol_rep1	F169	time courses	male	16				SELECT CELL TYPE			Total RNA
1296	CNhs13426	13236-142A5	FF:13236-142A5	Homo sapiens	mesenchymal stem cells (adipose derived), adipogenic induction, 00hr30min, biol_rep2	F170	time courses	male	16				SELECT CELL TYPE			Total RNA
1297	CNhs13427	13237-142A6	FF:13237-142A6	Homo sapiens	mesenchymal stem cells (adipose derived), adipogenic induction, 00hr30min, biol_rep3	F171	time courses	male	16				SELECT CELL TYPE			Total RNA
1298	CNhs13428	13238-142A7	FF:13238-142A7	Homo sapiens	mesenchymal stem cells (adipose derived), adipogenic induction, 00hr45min, biol_rep1	F172	time courses	male	16				SELECT CELL TYPE			Total RNA
1299	CNhs13429	13239-142A8	FF:13239-142A8	Homo sapiens	mesenchymal stem cells (adipose derived), adipogenic induction, 00hr45min, biol_rep2	F173	time courses	male	16				SELECT CELL TYPE			Total RNA
1300	CNhs13430	13240-142A9	FF:13240-142A9	Homo sapiens	mesenchymal stem cells (adipose derived), adipogenic induction, 00hr45min, biol_rep3	F174	time courses	male	16				SELECT CELL TYPE			Total RNA
1301	CNhs13431	13241-142B1	FF:13241-142B1	Homo sapiens	mesenchymal stem cells (adipose derived), adipogenic induction, 01hr00min, biol_rep1	F175	time courses	male	16				SELECT CELL TYPE			Total RNA
1302	CNhs13432	13242-142B2	FF:13242-142B2	Homo sapiens	mesenchymal stem cells (adipose derived), adipogenic induction, 01hr00min, biol_rep2	F176	time courses	male	16				SELECT CELL TYPE			Total RNA
1303	CNhs13433	13243-142B3	FF:13243-142B3	Homo sapiens	mesenchymal stem cells (adipose derived), adipogenic induction, 01hr00min, biol_rep3	F177	time courses	male	16				SELECT CELL TYPE			Total RNA
1304	CNhs13434	13244-142B4	FF:13244-142B4	Homo sapiens	mesenchymal stem cells (adipose derived), adipogenic induction, 01hr20min, biol_rep1	F178	time courses	male	16				SELECT CELL TYPE			Total RNA
1305	CNhs13435	10292-104G4	FF:10292-104G4	Homo sapiens	achilles tendon, donor2	2-At	tissues	male			achilles tendon		CELL MIXTURE - tissue sample			Total RNA
1306	CNhs13437	10294-104G6	FF:10294-104G6	Homo sapiens	cerebrospinal fluid, donor2	2-Cf	tissues	male			cerebrospinal fluid		CELL MIXTURE - tissue sample			Total RNA
1307	CNhs13439	10295-104G7	FF:10295-104G7	Homo sapiens	cruciate ligament, donor2	2-Cl	tissues	male			cruciate ligament		CELL MIXTURE - tissue sample			Total RNA
1308	CNhs13440	10268-104D7	FF:10268-104D7	Homo sapiens	eye - vitreous humor, donor1	1-Ey2	tissues	male			eye - vitreous humor		CELL MIXTURE - tissue sample			Total RNA
1309	CNhs13441	10297-104G9	FF:10297-104G9	Homo sapiens	eye - muscle superior, donor2	2-Ey3	tissues	male			eye - muscle superior		CELL MIXTURE - tissue sample			Total RNA
1310	CNhs13442	10298-104H1	FF:10298-104H1	Homo sapiens	eye - muscle lateral, donor2	2-Ey4	tissues	male			eye - muscle lateral		CELL MIXTURE - tissue sample			Total RNA
1311	CNhs13443	10299-104H2	FF:10299-104H2	Homo sapiens	eye - muscle medial, donor2	2-Ey5	tissues	male			eye - muscle medial		CELL MIXTURE - tissue sample			Total RNA
1312	CNhs13444	10272-104E2	FF:10272-104E2	Homo sapiens	eye - muscle inferior rectus, donor1	1-Ey6	tissues	male			eye - muscle inferior rectus		CELL MIXTURE - tissue sample			Total RNA
1313	CNhs13445	10301-104H4	FF:10301-104H4	Homo sapiens	Fingernail (including nail plate, eponychium and hyponychium), donor2	2-Fn	tissues	male			Fingernail (including nail plate, eponychium and hyponychium)		CELL MIXTURE - tissue sample			Total RNA
1314	CNhs13449	10277-104E7	FF:10277-104E7	Homo sapiens	optic nerve, donor1	1-On	tissues	male			optic nerve		CELL MIXTURE - tissue sample			Total RNA
1315	CNhs13454	10282-104F3	FF:10282-104F3	Homo sapiens	skeletal muscle - soleus muscle, donor1	1-Sm2	tissues	male			skeletal muscle - soleus muscle		CELL MIXTURE - tissue sample			Total RNA
1316	CNhs13458	10286-104F7	FF:10286-104F7	Homo sapiens	Skin - palm, donor1	1-Sk4	tissues	male			Skin - palm		CELL MIXTURE - tissue sample			Total RNA
1317	CNhs13460	10288-104F9	FF:10288-104F9	Homo sapiens	tongue epidermis (fungiform papillae), donor1	1-Te1	tissues	male			tongue epidermis (fungiform papillae)		CELL MIXTURE - tissue sample			Total RNA
1318	CNhs13464	10319-105A4	FF:10319-105A4	Homo sapiens	Urethra, donor2	2-Ut	tissues	male			Urethra		CELL MIXTURE - tissue sample			Total RNA
1319	CNhs13465	11860-125A6	FF:11860-125A6	Homo sapiens	CD14+ monocytes - treated with BCG, donor1	D3-1	primary cells	female	69				monocyte			Total RNA
1320	CNhs13466	11861-125A7	FF:11861-125A7	Homo sapiens	CD14+ monocytes - treated with IFN + N-hexane, donor1	D3-2	primary cells	female	69				monocyte			Total RNA
1321	CNhs13467	11862-125A8	FF:11862-125A8	Homo sapiens	CD14+ monocytes - treated with Trehalose dimycolate (TDM), donor1	D3-3	primary cells	female	69				monocyte			Total RNA
1322	CNhs13468	11863-125A9	FF:11863-125A9	Homo sapiens	CD14+ monocytes - mock treated, donor1	D3-4	primary cells	female	69				monocyte			Total RNA
1323	CNhs13469	11864-125B1	FF:11864-125B1	Homo sapiens	CD14+ monocytes - treated with Group A streptococci, donor1	D3-5	primary cells	female	69				monocyte			Total RNA
1324	CNhs13470	11865-125B2	FF:11865-125B2	Homo sapiens	CD14+ monocytes - treated with lipopolysaccharide, donor1	D3-6	primary cells	female	69				monocyte			Total RNA
1325	CNhs13471	11866-125B3	FF:11866-125B3	Homo sapiens	CD14+ monocytes - treated with Salmonella, donor1	D3-7	primary cells	female	69				monocyte			Total RNA
1326	CNhs13472	11867-125B4	FF:11867-125B4	Homo sapiens	CD14+ monocytes - treated with Cryptococcus, donor1	D3-8	primary cells	female	69				monocyte			Total RNA
1327	CNhs13473	11868-125B5	FF:11868-125B5	Homo sapiens	CD14+ monocytes - treated with Candida, donor1	D3-9	primary cells	female	69				monocyte			Total RNA
1328	CNhs13474	11869-125B6	FF:11869-125B6	Homo sapiens	CD14+ monocytes - treated with B-glucan, donor1	D3-10	primary cells	male	51				monocyte			Total RNA
1329	CNhs13475	11870-125B7	FF:11870-125B7	Homo sapiens	CD14+ monocytes - treated with BCG, donor2	D4-1	primary cells	male	51				monocyte			Total RNA
1330	CNhs13476	11871-125B8	FF:11871-125B8	Homo sapiens	CD14+ monocytes - treated with IFN + N-hexane, donor2	D4-2	primary cells	male	51				monocyte			Total RNA
1331	CNhs13477	11890-125D9	FF:11890-125D9	Homo sapiens	Hep-2 cells treated with Streptococci strain 5448, biol_rep1	1a	cell lines	male	56				unclassifiable			Total RNA
1332	CNhs13478	11894-125E4	FF:11894-125E4	Homo sapiens	Hep-2 cells treated with Streptococci strain JRS4, biol_rep1	2a	cell lines	male	56				unclassifiable			Total RNA
1333	CNhs13479	11898-125E8	FF:11898-125E8	Homo sapiens	Hep-2 cells mock treated, biol_rep1	3a	cell lines	male	56				unclassifiable			Total RNA
1334	CNhs13480	11905-125F6	FF:11905-125F6	Homo sapiens	immature langerhans cells, donor2	LC-II	primary cells						langerhans cell			Total RNA
1335	CNhs13483	11872-125B9	FF:11872-125B9	Homo sapiens	CD14+ monocytes - treated with Trehalose dimycolate (TDM), donor2	D4-3	primary cells	male	51				monocyte			Total RNA
1336	CNhs13484	11873-125C1	FF:11873-125C1	Homo sapiens	CD14+ monocytes - mock treated, donor2	D4-4	primary cells	male	51				monocyte			Total RNA
1337	CNhs13485	11876-125C4	FF:11876-125C4	Homo sapiens	CD14+ monocytes - treated with Salmonella, donor2	D4-7	primary cells	male	51				monocyte			Total RNA
1338	CNhs13487	11877-125C5	FF:11877-125C5	Homo sapiens	CD14+ monocytes - treated with Cryptococcus, donor2	D4-8	primary cells	male	51				monocyte			Total RNA
1339	CNhs13488	11878-125C6	FF:11878-125C6	Homo sapiens	CD14+ monocytes - treated with Candida, donor2	D4-9	primary cells	male	51				monocyte			Total RNA
1340	CNhs13489	11879-125C7	FF:11879-125C7	Homo sapiens	CD14+ monocytes - treated with B-glucan, donor2	D4-10	primary cells	male	51				monocyte			Total RNA
1341	CNhs13490	11881-125C9	FF:11881-125C9	Homo sapiens	CD14+ monocytes - treated with IFN + N-hexane, donor3	D5-2	primary cells	female	21				monocyte			Total RNA
1342	CNhs13491	11883-125D2	FF:11883-125D2	Homo sapiens	CD14+ monocytes - mock treated, donor3	D5-4	primary cells	female	21				monocyte			Total RNA
1343	CNhs13492	11884-125D3	FF:11884-125D3	Homo sapiens	CD14+ monocytes - treated with Group A streptococci, donor3	D5-5	primary cells	female	21				monocyte			Total RNA
1344	CNhs13493	11886-125D5	FF:11886-125D5	Homo sapiens	CD14+ monocytes - treated with Salmonella, donor3	D5-7	primary cells	female	21				monocyte			Total RNA
1345	CNhs13494	11888-125D7	FF:11888-125D7	Homo sapiens	CD14+ monocytes - treated with Candida, donor3	D5-9	primary cells	female	21				monocyte			Total RNA
1346	CNhs13495	11889-125D8	FF:11889-125D8	Homo sapiens	CD14+ monocytes - treated with B-glucan, donor3	D5-10	primary cells	female	21				monocyte			Total RNA
1347	CNhs13496	11891-125E1	FF:11891-125E1	Homo sapiens	Hep-2 cells treated with Streptococci strain 5448, biol_rep2	1b	cell lines	male	56				unclassifiable			Total RNA
1348	CNhs13497	11892-125E2	FF:11892-125E2	Homo sapiens	Hep-2 cells treated with Streptococci strain 5448, biol_rep3	1c	cell lines	male	56				unclassifiable			Total RNA
1349	CNhs13498	11895-125E5	FF:11895-125E5	Homo sapiens	Hep-2 cells treated with Streptococci strain JRS4, biol_rep2	2b	cell lines	male	56				unclassifiable			Total RNA
1350	CNhs13499	11896-125E6	FF:11896-125E6	Homo sapiens	Hep-2 cells treated with Streptococci strain JRS4, biol_rep3	2c	cell lines	male	56				unclassifiable			Total RNA
1351	CNhs13500	11899-125E9	FF:11899-125E9	Homo sapiens	Hep-2 cells mock treated, biol_rep2	3b	cell lines	male	56				unclassifiable			Total RNA
1352	CNhs13501	11900-125F1	FF:11900-125F1	Homo sapiens	Hep-2 cells mock treated, biol_rep3	3c	cell lines	male	56				unclassifiable			Total RNA
1353	CNhs13502	10788-110H5	FF:10788-110H5	Homo sapiens	acute myeloid leukemia (FAB M2) cell line:Kasumi-1		cell lines	male	7		blood		myeloid progenitor cell	jcrb1003	JAPAN HEALTH SCIENCES FOUNDATION - Health Science Research Resources Bank	Total RNA
1354	CNhs13503	10830-111D2	FF:10830-111D2	Homo sapiens	acute myeloid leukemia (FAB M4) cell line:FKH-1		cell lines	male	60		blood		myeloid progenitor cell	RCB1428	RIKEN Bioresource centre	Total RNA
1355	CNhs13504	10831-111D3	FF:10831-111D3	Homo sapiens	acute myeloid leukemia (FAB M4) cell line:HNT-34		cell lines	female	45		blood		myeloid progenitor cell	RCB1296	RIKEN Bioresource centre	Total RNA
1356	CNhs13505	10837-111D9	FF:10837-111D9	Homo sapiens	acute myeloid leukemia (FAB M6) cell line:F-36P		cell lines	male	65		blood		erythroblast	RCB0775	RIKEN Bioresource centre	Total RNA
1357	CNhs13507	11842-124H6	FF:11842-124H6	Homo sapiens	mesenchymal precursor cell - ovarian cancer right ovary, donor3 (SOC-57-02-G)		primary cells				bone marrow	SOC-57-02-G	mesenchymal precursor cell			Total RNA
1358	CNhs13508	11843-124H7	FF:11843-124H7	Homo sapiens	serous adenocarcinoma cell line:SK-OV-3-R after co-culture with SOC-57-02-G, biol_rep1		cell lines				bone marrow	SKOV-3-R-CC	mesenchymal precursor cell			Total RNA
1359	CNhs13512	11906-125F7	FF:11906-125F7	Homo sapiens	CD4+CD25-CD45RA+ naive conventional T cells, donor3	33-34	primary cells	male	23		blood		T cell			Total RNA
1360	CNhs13513	11907-125F8	FF:11907-125F8	Homo sapiens	CD4+CD25+CD45RA+ naive regulatory T cells, donor3	35-36	primary cells	male	23		blood		T cell			Total RNA
1361	CNhs13532	11874-125C2	FF:11874-125C2	Homo sapiens	CD14+ monocytes - treated with Group A streptococci, donor2	D4-5	primary cells	male	51				monocyte			Total RNA
1362	CNhs13533	11875-125C3	FF:11875-125C3	Homo sapiens	CD14+ monocytes - treated with lipopolysaccharide, donor2	D4-6	primary cells	male	51				monocyte			Total RNA
1363	CNhs13535	11901-125F2	FF:11901-125F2	Homo sapiens	migratory langerhans cells, donor1	LC-A	primary cells						langerhans cell			Total RNA
1364	CNhs13536	11902-125F3	FF:11902-125F3	Homo sapiens	migratory langerhans cells, donor2	LC-B	primary cells						langerhans cell			Total RNA
1365	CNhs13537	11904-125F5	FF:11904-125F5	Homo sapiens	immature langerhans cells, donor1	LC-I	primary cells						langerhans cell			Total RNA
1366	CNhs13538	11908-125F9	FF:11908-125F9	Homo sapiens	CD4+CD25+CD45RA- memory regulatory T cells, donor3	37-38	primary cells	male	23		blood		T cell			Total RNA
1367	CNhs13539	11909-125G1	FF:11909-125G1	Homo sapiens	CD4+CD25-CD45RA- memory conventional T cells, donor3	39-40	primary cells	male	23		blood		T cell			Total RNA
1368	CNhs13540	11910-125G2	FF:11910-125G2	Homo sapiens	CD14+CD16- Monocytes, donor3	41-42	primary cells	male	23		blood		monocyte			Total RNA
1369	CNhs13541	11789-124B7	FF:11789-124B7	Homo sapiens	CD14+CD16+ Monocytes, donor1	7	primary cells	male	25		blood		monocyte			Total RNA
1370	CNhs13543	11880-125C8	FF:11880-125C8	Homo sapiens	CD14+ monocytes - treated with BCG, donor3	D5-1	primary cells	female	21				monocyte			Total RNA
1371	CNhs13544	11882-125D1	FF:11882-125D1	Homo sapiens	CD14+ monocytes - treated with Trehalose dimycolate (TDM), donor3	D5-3	primary cells	female	21				monocyte			Total RNA
1372	CNhs13545	11885-125D4	FF:11885-125D4	Homo sapiens	CD14+ monocytes - treated with lipopolysaccharide, donor3	D5-6	primary cells	female	21				monocyte			Total RNA
1373	CNhs13546	11887-125D6	FF:11887-125D6	Homo sapiens	CD14+ monocytes - treated with Cryptococcus, donor3	D5-8	primary cells	female	21				monocyte			Total RNA
1374	CNhs13547	11903-125F4	FF:11903-125F4	Homo sapiens	migratory langerhans cells, donor3	LC-C	primary cells						langerhans cell			Total RNA
1375	CNhs13548	11911-125G3	FF:11911-125G3	Homo sapiens	CD14-CD16+ Monocytes, donor3	43-44	primary cells	male	23		blood		monocyte			Total RNA
1376	CNhs13549	11912-125G4	FF:11912-125G4	Homo sapiens	CD14+CD16+ Monocytes, donor3	45-46	primary cells	male	23		blood		monocyte			Total RNA
1377	CNhs13550	11929-125I3	FF:11929-125I3	Homo sapiens	Mallassez-derived cells, donor2	MZe6	primary cells	female	29		ANATOMICAL SYSTEM		epithelial cell rests of Malassez			Total RNA
1378	CNhs13551	11930-125I4	FF:11930-125I4	Homo sapiens	Mallassez-derived cells, donor3	MZH7	primary cells	male	18		ANATOMICAL SYSTEM		epithelial cell rests of Malassez			Total RNA
1379	CNhs13552	11931-125I5	FF:11931-125I5	Homo sapiens	CD34 cells differentiated to erythrocyte lineage, biol_ rep1		primary cells			Adult	Buffy coat					Total RNA
1380	CNhs13553	11932-125I6	FF:11932-125I6	Homo sapiens	CD34 cells differentiated to erythrocyte lineage, biol_ rep2		primary cells			Adult	Buffy coat					Total RNA
1381	CNhs13554	13305-142I2	FF:13305-142I2	Homo sapiens	Monocyte-derived macrophages response to udorn influenza infection, 00hr00min, donor1 (868_121:Ud_0h)		time courses	n/a	adult		blood		HMDM			Total RNA
1382	CNhs13555	13306-142I3	FF:13306-142I3	Homo sapiens	Monocyte-derived macrophages response to udorn influenza infection, 02hr00min, donor1 (868_121:Ud_2h)		time courses	n/a	adult		blood		HMDM			Total RNA
1383	CNhs13556	13307-142I4	FF:13307-142I4	Homo sapiens	Monocyte-derived macrophages response to udorn influenza infection, 07hr00min, donor1 (868_121:Ud_7h)		time courses	n/a	adult		blood		HMDM			Total RNA
1384	CNhs13557	13308-142I5	FF:13308-142I5	Homo sapiens	Monocyte-derived macrophages response to udorn influenza infection, 24hr00min, donor1 (868_121:Ud_24h)		time courses	n/a	adult		blood		HMDM			Total RNA
1385	CNhs13559	13319-143A7	FF:13319-143A7	Homo sapiens	Monocyte-derived macrophages response to udorn influenza infection, 07hr00min, donor2 (150_120:Ud_7h)		time courses	n/a	adult		blood		HMDM			Total RNA
1386	CNhs13560	13320-143A8	FF:13320-143A8	Homo sapiens	Monocyte-derived macrophages response to udorn influenza infection, 24hr00min, donor2 (150_120:Ud_24h)		time courses	n/a	adult		blood		HMDM			Total RNA
1387	CNhs13561	13325-143B4	FF:13325-143B4	Homo sapiens	Monocyte-derived macrophages response to udorn influenza infection, 07hr00min, donor3 (536_119:Ud_7h)		time courses	n/a	adult		blood		HMDM			Total RNA
1388	CNhs13562	13326-143B5	FF:13326-143B5	Homo sapiens	Monocyte-derived macrophages response to udorn influenza infection, 24hr00min, donor3 (536_119:Ud_24h)		time courses	n/a	adult		blood		HMDM			Total RNA
1389	CNhs13567	12838-137B3	FF:12838-137B3	Homo sapiens	Aortic smooth muscle cell response to FGF2, 00hr00min, biol_rep3 (LK3)		time courses				aorta		smooth muscle cell, vascular associated			Total RNA
1390	CNhs13568	12839-137B4	FF:12839-137B4	Homo sapiens	Aortic smooth muscle cell response to FGF2, 00hr15min, biol_rep3 (LK6)		time courses				aorta		smooth muscle cell, vascular associated			Total RNA
1391	CNhs13569	12840-137B5	FF:12840-137B5	Homo sapiens	Aortic smooth muscle cell response to FGF2, 00hr30min, biol_rep3 (LK9)		time courses				aorta		smooth muscle cell, vascular associated			Total RNA
1392	CNhs13571	12841-137B6	FF:12841-137B6	Homo sapiens	Aortic smooth muscle cell response to FGF2, 00hr45min, biol_rep3 (LK12)		time courses				aorta		smooth muscle cell, vascular associated			Total RNA
1393	CNhs13572	12843-137B8	FF:12843-137B8	Homo sapiens	Aortic smooth muscle cell response to FGF2, 02hr, biol_rep3 (LK18)		time courses				aorta		smooth muscle cell, vascular associated			Total RNA
1394	CNhs13573	12844-137B9	FF:12844-137B9	Homo sapiens	Aortic smooth muscle cell response to FGF2, 03hr, biol_rep3 (LK21)		time courses				aorta		smooth muscle cell, vascular associated			Total RNA
1395	CNhs13574	12845-137C1	FF:12845-137C1	Homo sapiens	Aortic smooth muscle cell response to FGF2, 04hr, biol_rep3 (LK24)		time courses				aorta		smooth muscle cell, vascular associated			Total RNA
1396	CNhs13575	12846-137C2	FF:12846-137C2	Homo sapiens	Aortic smooth muscle cell response to FGF2, 05hr, biol_rep3 (LK27)		time courses				aorta		smooth muscle cell, vascular associated			Total RNA
1397	CNhs13576	12847-137C3	FF:12847-137C3	Homo sapiens	Aortic smooth muscle cell response to FGF2, 06hr, biol_rep3 (LK30)		time courses				aorta		smooth muscle cell, vascular associated			Total RNA
1398	CNhs13577	12848-137C4	FF:12848-137C4	Homo sapiens	Aortic smooth muscle cell response to IL1b, 00hr00min, biol_rep3 (LK33)		time courses				aorta		smooth muscle cell, vascular associated			Total RNA
1399	CNhs13578	12849-137C5	FF:12849-137C5	Homo sapiens	Aortic smooth muscle cell response to IL1b, 00hr15min, biol_rep3 (LK36)		time courses				aorta		smooth muscle cell, vascular associated			Total RNA
1400	CNhs13579	12850-137C6	FF:12850-137C6	Homo sapiens	Aortic smooth muscle cell response to IL1b, 00hr30min, biol_rep3 (LK39)		time courses				aorta		smooth muscle cell, vascular associated			Total RNA
1401	CNhs13580	12851-137C7	FF:12851-137C7	Homo sapiens	Aortic smooth muscle cell response to IL1b, 00hr45min, biol_rep3 (LK42)		time courses				aorta		smooth muscle cell, vascular associated			Total RNA
1402	CNhs13581	12852-137C8	FF:12852-137C8	Homo sapiens	Aortic smooth muscle cell response to IL1b, 01hr, biol_rep3 (LK45)		time courses				aorta		smooth muscle cell, vascular associated			Total RNA
1403	CNhs13582	12853-137C9	FF:12853-137C9	Homo sapiens	Aortic smooth muscle cell response to IL1b, 02hr, biol_rep3 (LK48)		time courses				aorta		smooth muscle cell, vascular associated			Total RNA
1404	CNhs13583	12854-137D1	FF:12854-137D1	Homo sapiens	Aortic smooth muscle cell response to IL1b, 03hr, biol_rep3 (LK51)		time courses				aorta		smooth muscle cell, vascular associated			Total RNA
1405	CNhs13584	12855-137D2	FF:12855-137D2	Homo sapiens	Aortic smooth muscle cell response to IL1b, 04hr, biol_rep3 (LK54)		time courses				aorta		smooth muscle cell, vascular associated			Total RNA
1406	CNhs13585	12856-137D3	FF:12856-137D3	Homo sapiens	Aortic smooth muscle cell response to IL1b, 05hr, biol_rep3 (LK57)		time courses				aorta		smooth muscle cell, vascular associated			Total RNA
1407	CNhs13586	12857-137D4	FF:12857-137D4	Homo sapiens	Aortic smooth muscle cell response to IL1b, 06hr, biol_rep3 (LK60)		time courses				aorta		smooth muscle cell, vascular associated			Total RNA
1408	CNhs13598	13245-142B5	FF:13245-142B5	Homo sapiens	mesenchymal stem cells (adipose derived), adipogenic induction, 01hr20min, biol_rep2	F179	time courses	male	16				SELECT CELL TYPE			Total RNA
1409	CNhs13599	13246-142B6	FF:13246-142B6	Homo sapiens	mesenchymal stem cells (adipose derived), adipogenic induction, 01hr20min, biol_rep3	F180	time courses	male	16				SELECT CELL TYPE			Total RNA
1410	CNhs13600	13247-142B7	FF:13247-142B7	Homo sapiens	mesenchymal stem cells (adipose derived), adipogenic induction, 01hr40min, biol_rep1	F181	time courses	male	16				SELECT CELL TYPE			Total RNA
1411	CNhs13601	13248-142B8	FF:13248-142B8	Homo sapiens	mesenchymal stem cells (adipose derived), adipogenic induction, 01hr40min, biol_rep2	F182	time courses	male	16				SELECT CELL TYPE			Total RNA
1412	CNhs13602	13249-142B9	FF:13249-142B9	Homo sapiens	mesenchymal stem cells (adipose derived), adipogenic induction, 01hr40min, biol_rep3	F183	time courses	male	16				SELECT CELL TYPE			Total RNA
1413	CNhs13603	13250-142C1	FF:13250-142C1	Homo sapiens	mesenchymal stem cells (adipose derived), adipogenic induction, 02hr00min, biol_rep1	F184	time courses	male	16				SELECT CELL TYPE			Total RNA
1414	CNhs13604	13251-142C2	FF:13251-142C2	Homo sapiens	mesenchymal stem cells (adipose derived), adipogenic induction, 02hr00min, biol_rep2	F185	time courses	male	16				SELECT CELL TYPE			Total RNA
1415	CNhs13605	13252-142C3	FF:13252-142C3	Homo sapiens	mesenchymal stem cells (adipose derived), adipogenic induction, 02hr00min, biol_rep3	F186	time courses	male	16				SELECT CELL TYPE			Total RNA
1416	CNhs13606	13253-142C4	FF:13253-142C4	Homo sapiens	mesenchymal stem cells (adipose derived), adipogenic induction, 02hr30min, biol_rep1	F187	time courses	male	16				SELECT CELL TYPE			Total RNA
1417	CNhs13607	13254-142C5	FF:13254-142C5	Homo sapiens	mesenchymal stem cells (adipose derived), adipogenic induction, 02hr30min, biol_rep2	F188	time courses	male	16				SELECT CELL TYPE			Total RNA
1418	CNhs13608	13255-142C6	FF:13255-142C6	Homo sapiens	mesenchymal stem cells (adipose derived), adipogenic induction, 02hr30min, biol_rep3	F189	time courses	male	16				SELECT CELL TYPE			Total RNA
1419	CNhs13609	13256-142C7	FF:13256-142C7	Homo sapiens	mesenchymal stem cells (adipose derived), adipogenic induction, 03hr00min, biol_rep1	F190	time courses	male	16				SELECT CELL TYPE			Total RNA
1420	CNhs13610	13257-142C8	FF:13257-142C8	Homo sapiens	mesenchymal stem cells (adipose derived), adipogenic induction, 03hr00min, biol_rep2	F191	time courses	male	16				SELECT CELL TYPE			Total RNA
1421	CNhs13611	13258-142C9	FF:13258-142C9	Homo sapiens	mesenchymal stem cells (adipose derived), adipogenic induction, 03hr00min, biol_rep3	F192	time courses	male	16				SELECT CELL TYPE			Total RNA
1422	CNhs13612	13259-142D1	FF:13259-142D1	Homo sapiens	mesenchymal stem cells (adipose derived), adipogenic induction, 12hr00min, biol_rep1	F193	time courses	male	16				SELECT CELL TYPE			Total RNA
1423	CNhs13613	13260-142D2	FF:13260-142D2	Homo sapiens	mesenchymal stem cells (adipose derived), adipogenic induction, 12hr00min, biol_rep2	F194	time courses	male	16				SELECT CELL TYPE			Total RNA
1424	CNhs13614	13261-142D3	FF:13261-142D3	Homo sapiens	mesenchymal stem cells (adipose derived), adipogenic induction, 12hr00min, biol_rep3	F195	time courses	male	16				SELECT CELL TYPE			Total RNA
1425	CNhs13615	13262-142D4	FF:13262-142D4	Homo sapiens	mesenchymal stem cells (adipose derived), adipogenic induction, day01, biol_rep1	F196	time courses	male	16				SELECT CELL TYPE			Total RNA
1426	CNhs13616	13263-142D5	FF:13263-142D5	Homo sapiens	mesenchymal stem cells (adipose derived), adipogenic induction, day01, biol_rep2	F197	time courses	male	16				SELECT CELL TYPE			Total RNA
1427	CNhs13617	13264-142D6	FF:13264-142D6	Homo sapiens	mesenchymal stem cells (adipose derived), adipogenic induction, day01, biol_rep3	F198	time courses	male	16				SELECT CELL TYPE			Total RNA
1428	CNhs13619	13265-142D7	FF:13265-142D7	Homo sapiens	mesenchymal stem cells (adipose derived), adipogenic induction, day02, biol_rep1	F199	time courses	male	16				SELECT CELL TYPE			Total RNA
1429	CNhs13620	13266-142D8	FF:13266-142D8	Homo sapiens	mesenchymal stem cells (adipose derived), adipogenic induction, day02, biol_rep2	F200	time courses	male	16				SELECT CELL TYPE			Total RNA
1430	CNhs13621	13267-142D9	FF:13267-142D9	Homo sapiens	mesenchymal stem cells (adipose derived), adipogenic induction, day02, biol_rep3	F201	time courses	male	16				SELECT CELL TYPE			Total RNA
1431	CNhs13622	13268-142E1	FF:13268-142E1	Homo sapiens	mesenchymal stem cells (adipose derived), adipogenic induction, day04, biol_rep1	F202	time courses	male	16				SELECT CELL TYPE			Total RNA
1432	CNhs13623	13269-142E2	FF:13269-142E2	Homo sapiens	mesenchymal stem cells (adipose derived), adipogenic induction, day04, biol_rep2	F203	time courses	male	16				SELECT CELL TYPE			Total RNA
1433	CNhs13624	13270-142E3	FF:13270-142E3	Homo sapiens	mesenchymal stem cells (adipose derived), adipogenic induction, day04, biol_rep3	F204	time courses	male	16				SELECT CELL TYPE			Total RNA
1434	CNhs13625	13271-142E4	FF:13271-142E4	Homo sapiens	mesenchymal stem cells (adipose derived), adipogenic induction, day08, biol_rep1	F205	time courses	male	16				SELECT CELL TYPE			Total RNA
1435	CNhs13626	13272-142E5	FF:13272-142E5	Homo sapiens	mesenchymal stem cells (adipose derived), adipogenic induction, day08, biol_rep2	F206	time courses	male	16				SELECT CELL TYPE			Total RNA
1436	CNhs13627	13273-142E6	FF:13273-142E6	Homo sapiens	mesenchymal stem cells (adipose derived), adipogenic induction, day08, biol_rep3	F207	time courses	male	16				SELECT CELL TYPE			Total RNA
1437	CNhs13628	13274-142E7	FF:13274-142E7	Homo sapiens	mesenchymal stem cells (adipose derived), adipogenic induction, day12, biol_rep1	F208	time courses	male	16				SELECT CELL TYPE			Total RNA
1438	CNhs13629	13275-142E8	FF:13275-142E8	Homo sapiens	mesenchymal stem cells (adipose derived), adipogenic induction, day12, biol_rep2	F209	time courses	male	16				SELECT CELL TYPE			Total RNA
1439	CNhs13630	13276-142E9	FF:13276-142E9	Homo sapiens	mesenchymal stem cells (adipose derived), adipogenic induction, day12, biol_rep3	F210	time courses	male	16				SELECT CELL TYPE			Total RNA
1440	CNhs13631	13278-142F2	FF:13278-142F2	Homo sapiens	mesenchymal stem cells (adipose derived), adipogenic induction, day14, biol_rep2	F212	time courses	male	16				SELECT CELL TYPE			Total RNA
1441	CNhs13632	13279-142F3	FF:13279-142F3	Homo sapiens	mesenchymal stem cells (adipose derived), adipogenic induction, day14, biol_rep3	F213	time courses	male	16				SELECT CELL TYPE			Total RNA
1442	CNhs13633	13281-142F5	FF:13281-142F5	Homo sapiens	mesenchymal stem cells (adipose derived), undifferentiated control, biol_rep2	F215	time courses	male	16				SELECT CELL TYPE			Total RNA
1443	CNhs13634	13282-142F6	FF:13282-142F6	Homo sapiens	mesenchymal stem cells (adipose derived), undifferentiated control, biol_rep3	F216	time courses	male	16				SELECT CELL TYPE			Total RNA
1444	CNhs13637	13304-142I1	FF:13304-142I1	Homo sapiens	Monocyte-derived macrophages response to mock influenza infection, 00hr00min, donor1 (868_121:MI_0h)		time courses	n/a	adult		blood		HMDM			Total RNA
1445	CNhs13638	13310-142I7	FF:13310-142I7	Homo sapiens	Monocyte-derived macrophages response to mock influenza infection, 00hr00min, donor4 (227_121:MI_0h)		time courses	n/a	adult		blood		HMDM			Total RNA
1446	CNhs13639	13311-142I8	FF:13311-142I8	Homo sapiens	Monocyte-derived macrophages response to udorn influenza infection, 00hr00min, donor4 (227_121:Ud_0h)		time courses	n/a	adult		blood		HMDM			Total RNA
1447	CNhs13640	13312-142I9	FF:13312-142I9	Homo sapiens	Monocyte-derived macrophages response to udorn influenza infection, 02hr00min, donor4 (227_121:Ud_2h)		time courses	n/a	adult		blood		HMDM			Total RNA
1448	CNhs13641	13313-143A1	FF:13313-143A1	Homo sapiens	Monocyte-derived macrophages response to udorn influenza infection, 07hr00min, donor4 (227_121:Ud_7h)		time courses	n/a	adult		blood		HMDM			Total RNA
1449	CNhs13643	13314-143A2	FF:13314-143A2	Homo sapiens	Monocyte-derived macrophages response to udorn influenza infection, 24hr00min, donor4 (227_121:Ud_24h)		time courses	n/a	adult		blood		HMDM			Total RNA
1450	CNhs13644	13315-143A3	FF:13315-143A3	Homo sapiens	Monocyte-derived macrophages response to mock influenza infection, 24hr00min, donor4 (227_121:MI_24h)		time courses	n/a	adult		blood		HMDM			Total RNA
1451	CNhs13645	13316-143A4	FF:13316-143A4	Homo sapiens	Monocyte-derived macrophages response to mock influenza infection, 00hr00min, donor2 (150_120:MI_0h)		time courses	n/a	adult		blood		HMDM			Total RNA
1452	CNhs13646	13317-143A5	FF:13317-143A5	Homo sapiens	Monocyte-derived macrophages response to udorn influenza infection, 00hr00min, donor2 (150_120:Ud_0h)		time courses	n/a	adult		blood		HMDM			Total RNA
1453	CNhs13647	13318-143A6	FF:13318-143A6	Homo sapiens	Monocyte-derived macrophages response to udorn influenza infection, 02hr00min, donor2 (150_120:Ud_2h)		time courses	n/a	adult		blood		HMDM			Total RNA
1454	CNhs13648	13321-143A9	FF:13321-143A9	Homo sapiens	Monocyte-derived macrophages response to mock influenza infection, 24hr00min, donor2 (150_120:MI_24h)		time courses	n/a	adult		blood		HMDM			Total RNA
1455	CNhs13649	13322-143B1	FF:13322-143B1	Homo sapiens	Monocyte-derived macrophages response to mock influenza infection, 00hr00min, donor3 (536_119:MI_0h)		time courses	n/a	adult		blood		HMDM			Total RNA
1456	CNhs13650	13323-143B2	FF:13323-143B2	Homo sapiens	Monocyte-derived macrophages response to udorn influenza infection, 00hr00min, donor3 (536_119:Ud_0h)		time courses	n/a	adult		blood		HMDM			Total RNA
1457	CNhs13651	13324-143B3	FF:13324-143B3	Homo sapiens	Monocyte-derived macrophages response to udorn influenza infection, 02hr00min, donor3 (536_119:Ud_2h)		time courses	n/a	adult		blood		HMDM			Total RNA
1458	CNhs13652	13327-143B6	FF:13327-143B6	Homo sapiens	Monocyte-derived macrophages response to mock influenza infection, 24hr00min, donor3 (536_119:MI_24h)		time courses	n/a	adult		blood		HMDM			Total RNA
1459	CNhs13653	13328-143B7	FF:13328-143B7	Homo sapiens	HES3-GFP Embryonic Stem cells, cardiomyocytic induction, day01, biol_rep1	I-1	time courses						SELECT CELL TYPE			Total RNA
1460	CNhs13654	13329-143B8	FF:13329-143B8	Homo sapiens	HES3-GFP Embryonic Stem cells, cardiomyocytic induction, day02, biol_rep1	I-2	time courses						SELECT CELL TYPE			Total RNA
1461	CNhs13655	13330-143B9	FF:13330-143B9	Homo sapiens	HES3-GFP Embryonic Stem cells, cardiomyocytic induction, day03, biol_rep1	I-3	time courses						SELECT CELL TYPE			Total RNA
1462	CNhs13656	13331-143C1	FF:13331-143C1	Homo sapiens	HES3-GFP Embryonic Stem cells, cardiomyocytic induction, day04, biol_rep1	I-4	time courses						SELECT CELL TYPE			Total RNA
1463	CNhs13657	13332-143C2	FF:13332-143C2	Homo sapiens	HES3-GFP Embryonic Stem cells, cardiomyocytic induction, day05, biol_rep1	I-5	time courses						SELECT CELL TYPE			Total RNA
1464	CNhs13658	13333-143C3	FF:13333-143C3	Homo sapiens	HES3-GFP Embryonic Stem cells, cardiomyocytic induction, day06, biol_rep1	I-6	time courses						SELECT CELL TYPE			Total RNA
1465	CNhs13659	13334-143C4	FF:13334-143C4	Homo sapiens	HES3-GFP Embryonic Stem cells, cardiomyocytic induction, day07, biol_rep1	I-7	time courses						SELECT CELL TYPE			Total RNA
1466	CNhs13660	13335-143C5	FF:13335-143C5	Homo sapiens	HES3-GFP Embryonic Stem cells, cardiomyocytic induction, day08, biol_rep1	I-8	time courses						SELECT CELL TYPE			Total RNA
1467	CNhs13661	13336-143C6	FF:13336-143C6	Homo sapiens	HES3-GFP Embryonic Stem cells, cardiomyocytic induction, day09, biol_rep1	I-9	time courses						SELECT CELL TYPE			Total RNA
1468	CNhs13662	13337-143C7	FF:13337-143C7	Homo sapiens	HES3-GFP Embryonic Stem cells, cardiomyocytic induction, day10, biol_rep1	I-10	time courses						SELECT CELL TYPE			Total RNA
1469	CNhs13682	12659-134I4	FF:12659-134I4	Homo sapiens	Aortic smooth muscle cell response to IL1b, 04hr, biol_rep1 (LK52)		time courses				aorta		smooth muscle cell, vascular associated			Total RNA
1470	CNhs13683	12842-137B7	FF:12842-137B7	Homo sapiens	Aortic smooth muscle cell response to FGF2, 01hr, biol_rep3 (LK15)		time courses				aorta		smooth muscle cell, vascular associated			Total RNA
1471	CNhs13692	13280-142F4	FF:13280-142F4	Homo sapiens	mesenchymal stem cells (adipose derived), undifferentiated control, biol_rep1	F214	time courses	male	16				SELECT CELL TYPE			Total RNA
1472	CNhs13693	13309-142I6	FF:13309-142I6	Homo sapiens	Monocyte-derived macrophages response to mock influenza infection, 24hr00min, donor1 (868_121:MI_24h)		time courses	n/a	adult		blood		HMDM			Total RNA
1473	CNhs13694	13364-143F7	FF:13364-143F7	Homo sapiens	HES3-GFP Embryonic Stem cells, cardiomyocytic induction, day00, biol_rep1 (UH-1)	IV-1	time courses						SELECT CELL TYPE			Total RNA
1474	CNhs13695	13365-143F8	FF:13365-143F8	Homo sapiens	HES3-GFP Embryonic Stem cells, cardiomyocytic induction, day00, biol_rep2 (UH-2)	IV-2	time courses						SELECT CELL TYPE			Total RNA
1475	CNhs13710	13338-143C8	FF:13338-143C8	Homo sapiens	HES3-GFP Embryonic Stem cells, cardiomyocytic induction, day11, biol_rep1	I-11	time courses						SELECT CELL TYPE			Total RNA
1476	CNhs13711	13339-143C9	FF:13339-143C9	Homo sapiens	HES3-GFP Embryonic Stem cells, cardiomyocytic induction, day12, biol_rep1	I-12	time courses						SELECT CELL TYPE			Total RNA
1477	CNhs13712	13340-143D1	FF:13340-143D1	Homo sapiens	HES3-GFP Embryonic Stem cells, cardiomyocytic induction, day01, biol_rep2	II-1	time courses						SELECT CELL TYPE			Total RNA
1478	CNhs13714	13341-143D2	FF:13341-143D2	Homo sapiens	HES3-GFP Embryonic Stem cells, cardiomyocytic induction, day02, biol_rep2	II-2	time courses						SELECT CELL TYPE			Total RNA
1479	CNhs13715	13342-143D3	FF:13342-143D3	Homo sapiens	HES3-GFP Embryonic Stem cells, cardiomyocytic induction, day03, biol_rep2	II-3	time courses						SELECT CELL TYPE			Total RNA
1480	CNhs13716	13343-143D4	FF:13343-143D4	Homo sapiens	HES3-GFP Embryonic Stem cells, cardiomyocytic induction, day04, biol_rep2	II-4	time courses						SELECT CELL TYPE			Total RNA
1481	CNhs13717	13344-143D5	FF:13344-143D5	Homo sapiens	HES3-GFP Embryonic Stem cells, cardiomyocytic induction, day05, biol_rep2	II-5	time courses						SELECT CELL TYPE			Total RNA
1482	CNhs13718	13345-143D6	FF:13345-143D6	Homo sapiens	HES3-GFP Embryonic Stem cells, cardiomyocytic induction, day06, biol_rep2	II-6	time courses						SELECT CELL TYPE			Total RNA
1483	CNhs13719	13346-143D7	FF:13346-143D7	Homo sapiens	HES3-GFP Embryonic Stem cells, cardiomyocytic induction, day07, biol_rep2	II-7	time courses						SELECT CELL TYPE			Total RNA
1484	CNhs13720	13347-143D8	FF:13347-143D8	Homo sapiens	HES3-GFP Embryonic Stem cells, cardiomyocytic induction, day08, biol_rep2	II-8	time courses						SELECT CELL TYPE			Total RNA
1485	CNhs13721	13348-143D9	FF:13348-143D9	Homo sapiens	HES3-GFP Embryonic Stem cells, cardiomyocytic induction, day09, biol_rep2	II-9	time courses						SELECT CELL TYPE			Total RNA
1486	CNhs13722	13349-143E1	FF:13349-143E1	Homo sapiens	HES3-GFP Embryonic Stem cells, cardiomyocytic induction, day10, biol_rep2	II-10	time courses						SELECT CELL TYPE			Total RNA
1487	CNhs13723	13350-143E2	FF:13350-143E2	Homo sapiens	HES3-GFP Embryonic Stem cells, cardiomyocytic induction, day11, biol_rep2	II-11	time courses						SELECT CELL TYPE			Total RNA
1488	CNhs13724	13351-143E3	FF:13351-143E3	Homo sapiens	HES3-GFP Embryonic Stem cells, cardiomyocytic induction, day12, biol_rep2	II-12	time courses						SELECT CELL TYPE			Total RNA
1489	CNhs13725	13352-143E4	FF:13352-143E4	Homo sapiens	HES3-GFP Embryonic Stem cells, cardiomyocytic induction, day01, biol_rep3	III-1	time courses						SELECT CELL TYPE			Total RNA
1490	CNhs13726	13353-143E5	FF:13353-143E5	Homo sapiens	HES3-GFP Embryonic Stem cells, cardiomyocytic induction, day02, biol_rep3	III-2	time courses						SELECT CELL TYPE			Total RNA
1491	CNhs13727	13354-143E6	FF:13354-143E6	Homo sapiens	HES3-GFP Embryonic Stem cells, cardiomyocytic induction, day03, biol_rep3	III-3	time courses						SELECT CELL TYPE			Total RNA
1492	CNhs13728	13355-143E7	FF:13355-143E7	Homo sapiens	HES3-GFP Embryonic Stem cells, cardiomyocytic induction, day04, biol_rep3	III-4	time courses						SELECT CELL TYPE			Total RNA
1493	CNhs13729	13356-143E8	FF:13356-143E8	Homo sapiens	HES3-GFP Embryonic Stem cells, cardiomyocytic induction, day05, biol_rep3	III-5	time courses						SELECT CELL TYPE			Total RNA
1494	CNhs13730	13357-143E9	FF:13357-143E9	Homo sapiens	HES3-GFP Embryonic Stem cells, cardiomyocytic induction, day06, biol_rep3	III-6	time courses						SELECT CELL TYPE			Total RNA
1495	CNhs13731	13358-143F1	FF:13358-143F1	Homo sapiens	HES3-GFP Embryonic Stem cells, cardiomyocytic induction, day07, biol_rep3	III-7	time courses						SELECT CELL TYPE			Total RNA
1496	CNhs13732	13359-143F2	FF:13359-143F2	Homo sapiens	HES3-GFP Embryonic Stem cells, cardiomyocytic induction, day08, biol_rep3	III-8	time courses						SELECT CELL TYPE			Total RNA
1497	CNhs13733	13360-143F3	FF:13360-143F3	Homo sapiens	HES3-GFP Embryonic Stem cells, cardiomyocytic induction, day09, biol_rep3	III-9	time courses						SELECT CELL TYPE			Total RNA
1498	CNhs13734	13361-143F4	FF:13361-143F4	Homo sapiens	HES3-GFP Embryonic Stem cells, cardiomyocytic induction, day10, biol_rep3	III-10	time courses						SELECT CELL TYPE			Total RNA
1499	CNhs13735	13362-143F5	FF:13362-143F5	Homo sapiens	HES3-GFP Embryonic Stem cells, cardiomyocytic induction, day11, biol_rep3	III-11	time courses						SELECT CELL TYPE			Total RNA
1500	CNhs13736	13363-143F6	FF:13363-143F6	Homo sapiens	HES3-GFP Embryonic Stem cells, cardiomyocytic induction, day12, biol_rep3	III-13	time courses						SELECT CELL TYPE			Total RNA
1501	CNhs13738	13366-143F9	FF:13366-143F9	Homo sapiens	HES3-GFP Embryonic Stem cells, cardiomyocytic induction, day00, biol_rep3 (UH-3)	IV-3	time courses						SELECT CELL TYPE			Total RNA
1502	CNhs13793	10167-103B5	FF:10167-103B5	Homo sapiens	amygdala - adult, donor10196		tissues	female	60		amygdala	NA	CELL MIXTURE - tissue sample	NA		Total RNA
1503	CNhs13794	10168-103B6	FF:10168-103B6	Homo sapiens	thalamus - adult, donor10196		tissues	female	60		thalamus	NA	CELL MIXTURE - tissue sample	NA		Total RNA
1504	CNhs13795	10169-103B7	FF:10169-103B7	Homo sapiens	hippocampus - adult, donor10196		tissues	female	60		hippocampus	NA	CELL MIXTURE - tissue sample	NA		Total RNA
1505	CNhs13796	10170-103B8	FF:10170-103B8	Homo sapiens	medial frontal gyrus - adult, donor10196		tissues	female	60		medial frontal gyrus	NA	CELL MIXTURE - tissue sample	NA		Total RNA
1506	CNhs13797	10171-103B9	FF:10171-103B9	Homo sapiens	parietal lobe - adult, donor10196		tissues	female	60		parietal lobe	NA	CELL MIXTURE - tissue sample	NA		Total RNA
1507	CNhs13798	10172-103C1	FF:10172-103C1	Homo sapiens	occipital cortex - adult, donor10196		tissues	female	60		occipital cortex	NA	CELL MIXTURE - tissue sample	NA		Total RNA
1508	CNhs13799	10173-103C2	FF:10173-103C2	Homo sapiens	cerebellum - adult, donor10196		tissues	female	60		cerebellum	NA	CELL MIXTURE - tissue sample	NA		Total RNA
1509	CNhs13800	10174-103C3	FF:10174-103C3	Homo sapiens	medulla oblongata - adult, donor10196		tissues	female	60		medulla oblongata	NA	CELL MIXTURE - tissue sample	NA		Total RNA
1510	CNhs13801	10175-103C4	FF:10175-103C4	Homo sapiens	globus pallidus - adult, donor10196		tissues	female	60		globus pallidus	NA	CELL MIXTURE - tissue sample	NA		Total RNA
1511	CNhs13802	10177-103C6	FF:10177-103C6	Homo sapiens	caudate nucleus - adult, donor10196		tissues	female	60		caudate nucleus	NA	CELL MIXTURE - tissue sample	NA		Total RNA
1512	CNhs13803	10178-103C7	FF:10178-103C7	Homo sapiens	substantia nigra - adult, donor10196		tissues	female	60		substantia nigra	NA	CELL MIXTURE - tissue sample	NA		Total RNA
1513	CNhs13804	10179-103C8	FF:10179-103C8	Homo sapiens	pineal gland - adult, donor10196		tissues	female	60		pineal gland	NA	CELL MIXTURE - tissue sample	NA		Total RNA
1514	CNhs13805	10180-103C9	FF:10180-103C9	Homo sapiens	pituitary gland - adult, donor10196		tissues	female	60		pituitary gland	NA	CELL MIXTURE - tissue sample	NA		Total RNA
1515	CNhs13807	10181-103D1	FF:10181-103D1	Homo sapiens	spinal cord - adult, donor10196		tissues	female	60		spinal cord	NA	CELL MIXTURE - tissue sample	NA		Total RNA
1516	CNhs13808	10182-103D2	FF:10182-103D2	Homo sapiens	locus coeruleus - adult, donor10196		tissues	female	60		locus coeruleus	NA	CELL MIXTURE - tissue sample	NA		Total RNA
1517	CNhs13809	10183-103D3	FF:10183-103D3	Homo sapiens	medial temporal gyrus - adult, donor10196		tissues	female	60		medial temporal gyrus	NA	CELL MIXTURE - tissue sample	NA		Total RNA
1518	CNhs13811	11916-125G8	FF:11916-125G8	Homo sapiens	CD4+CD25+CD45RA- memory regulatory T cells expanded, donor2	59-60	primary cells	male	23		blood		T cell			Total RNA
1519	CNhs13812	11920-125H3	FF:11920-125H3	Homo sapiens	CD4+CD25+CD45RA- memory regulatory T cells expanded, donor3	67-68	primary cells	male	23		blood		T cell			Total RNA
1520	CNhs13813	11913-125G5	FF:11913-125G5	Homo sapiens	CD4+CD25-CD45RA+ naive conventional T cells expanded, donor2	53-54	primary cells	male	23		blood		T cell			Total RNA
1521	CNhs13814	11917-125G9	FF:11917-125G9	Homo sapiens	CD4+CD25-CD45RA+ naive conventional T cells expanded, donor3	61-62	primary cells	male	23		blood		T cell			Total RNA
1522	CNhs13815	11655-122E8	FF:11655-122E8	Homo sapiens	Neurons, donor3		primary cells				brain	N/A	neuron	N/A	Sciencell/3H	Total RNA
1523	CNhs13816	11933-125I7	FF:11933-125I7	Homo sapiens	Olfactory epithelial cells, donor1		primary cells	male	59		ANATOMICAL SYSTEM		CELL MIXTURE - tissue sample			Total RNA
1524	CNhs13817	11934-125I8	FF:11934-125I8	Homo sapiens	Olfactory epithelial cells, donor2		primary cells	female	66		ANATOMICAL SYSTEM		CELL MIXTURE - tissue sample			Total RNA
1525	CNhs13818	11935-125I9	FF:11935-125I9	Homo sapiens	Olfactory epithelial cells, donor3		primary cells	male	61		ANATOMICAL SYSTEM		CELL MIXTURE - tissue sample			Total RNA
1526	CNhs13819	11936-126A1	FF:11936-126A1	Homo sapiens	Olfactory epithelial cells, donor4		primary cells	male	64		ANATOMICAL SYSTEM		CELL MIXTURE - tissue sample			Total RNA
1527	CNhs13822	13425-144D5	FF:13425-144D5	Homo sapiens	iPS differentiation to neuron, control donor C11-CRL2429, day00, rep2		time courses	male	newborn				fibroblast-derived iPS			Total RNA
1528	CNhs13823	13426-144D6	FF:13426-144D6	Homo sapiens	iPS differentiation to neuron, control donor C11-CRL2429, day06, rep2		time courses	male	newborn				iPS-derived neural populations			Total RNA
1529	CNhs13824	13427-144D7	FF:13427-144D7	Homo sapiens	iPS differentiation to neuron, control donor C11-CRL2429, day12, rep2		time courses	male	newborn				iPS-derived neurospheres			Total RNA
1530	CNhs13825	13428-144D8	FF:13428-144D8	Homo sapiens	iPS differentiation to neuron, control donor C11-CRL2429, day18, rep2		time courses	male	newborn				iPS derived neurons			Total RNA
1531	CNhs13826	13433-144E4	FF:13433-144E4	Homo sapiens	iPS differentiation to neuron, control donor C32-CRL1502, day00, rep1		time courses	female	12wk gestation				fibroblast-derived iPS			Total RNA
1532	CNhs13827	13434-144E5	FF:13434-144E5	Homo sapiens	iPS differentiation to neuron, control donor C32-CRL1502, day06, rep1		time courses	female	12wk gestation				iPS-derived neural populations			Total RNA
1533	CNhs13828	13435-144E6	FF:13435-144E6	Homo sapiens	iPS differentiation to neuron, control donor C32-CRL1502, day12, rep1		time courses	female	12wk gestation				iPS-derived neurospheres			Total RNA
1534	CNhs13829	13436-144E7	FF:13436-144E7	Homo sapiens	iPS differentiation to neuron, control donor C32-CRL1502, day18, rep1		time courses	female	12wk gestation				iPS derived neurons			Total RNA
1535	CNhs13830	13445-144F7	FF:13445-144F7	Homo sapiens	iPS differentiation to neuron, down-syndrome donor C11-CCL54, day00, rep1		time courses	male	unknown				fibroblast-derived iPS			Total RNA
1536	CNhs13831	13446-144F8	FF:13446-144F8	Homo sapiens	iPS differentiation to neuron, down-syndrome donor C11-CCL54, day06, rep1		time courses	male	unknown				iPS-derived neural populations			Total RNA
1537	CNhs13832	13447-144F9	FF:13447-144F9	Homo sapiens	iPS differentiation to neuron, down-syndrome donor C11-CCL54, day12, rep1		time courses	male	unknown				iPS-derived neurospheres			Total RNA
1538	CNhs13833	13448-144G1	FF:13448-144G1	Homo sapiens	iPS differentiation to neuron, down-syndrome donor C11-CCL54, day18, rep1		time courses	male	unknown				iPS derived neurons			Total RNA
1539	CNhs13835	13457-144H1	FF:13457-144H1	Homo sapiens	iPS differentiation to neuron, down-syndrome donor C18-CCL54, day00, rep1		time courses	male	unknown				fibroblast-derived iPS			Total RNA
1540	CNhs13836	13458-144H2	FF:13458-144H2	Homo sapiens	iPS differentiation to neuron, down-syndrome donor C18-CCL54, day06, rep1		time courses	male	unknown				iPS-derived neural populations			Total RNA
1541	CNhs13837	13459-144H3	FF:13459-144H3	Homo sapiens	iPS differentiation to neuron, down-syndrome donor C18-CCL54, day12, rep1		time courses	male	unknown				iPS-derived neurospheres			Total RNA
1542	CNhs13838	13460-144H4	FF:13460-144H4	Homo sapiens	iPS differentiation to neuron, down-syndrome donor C18-CCL54, day18, rep1		time courses	male	unknown				iPS derived neurons			Total RNA
1543	CNhs13839	13437-144E8	FF:13437-144E8	Homo sapiens	iPS differentiation to neuron, control donor C32-CRL1502, day00, rep2		time courses	female	12wk gestation				fibroblast-derived iPS			Total RNA
1544	CNhs13840	13438-144E9	FF:13438-144E9	Homo sapiens	iPS differentiation to neuron, control donor C32-CRL1502, day06, rep2		time courses	female	12wk gestation				iPS-derived neural populations			Total RNA
1545	CNhs13841	13439-144F1	FF:13439-144F1	Homo sapiens	iPS differentiation to neuron, control donor C32-CRL1502, day12, rep2		time courses	female	12wk gestation				iPS-derived neurospheres			Total RNA
1546	CNhs13842	13440-144F2	FF:13440-144F2	Homo sapiens	iPS differentiation to neuron, control donor C32-CRL1502, day18, rep2		time courses	female	12wk gestation				iPS derived neurons			Total RNA
1547	CNhs13843	13449-144G2	FF:13449-144G2	Homo sapiens	iPS differentiation to neuron, down-syndrome donor C11-CCL54, day00, rep2		time courses	male	unknown				fibroblast-derived iPS			Total RNA
1548	CNhs13844	13450-144G3	FF:13450-144G3	Homo sapiens	iPS differentiation to neuron, down-syndrome donor C11-CCL54, day06, rep2		time courses	male	unknown				iPS-derived neural populations			Total RNA
1549	CNhs13845	13451-144G4	FF:13451-144G4	Homo sapiens	iPS differentiation to neuron, down-syndrome donor C11-CCL54, day12, rep2		time courses	male	unknown				iPS-derived neurospheres			Total RNA
1550	CNhs13846	13452-144G5	FF:13452-144G5	Homo sapiens	iPS differentiation to neuron, down-syndrome donor C11-CCL54, day18, rep2		time courses	male	unknown				iPS derived neurons			Total RNA
1551	CNhs13847	13469-144I4	FF:13469-144I4	Homo sapiens	Myoblast differentiation to myotubes, day00, control donor1		time courses	female	3 years old		skeletal muscle		myoblast			Total RNA
1552	CNhs13848	13470-144I5	FF:13470-144I5	Homo sapiens	Myoblast differentiation to myotubes, day01, control donor1		time courses	female	3 years old		skeletal muscle		myoblast			Total RNA
1553	CNhs13849	13471-144I6	FF:13471-144I6	Homo sapiens	Myoblast differentiation to myotubes, day02, control donor1		time courses	female	3 years old		skeletal muscle		myoblast			Total RNA
1554	CNhs13850	13472-144I7	FF:13472-144I7	Homo sapiens	Myoblast differentiation to myotubes, day03, control donor1		time courses	female	3 years old		skeletal muscle		myoblast			Total RNA
1555	CNhs13851	13473-144I8	FF:13473-144I8	Homo sapiens	Myoblast differentiation to myotubes, day04, control donor1		time courses	female	3 years old		skeletal muscle		myoblast			Total RNA
1556	CNhs13852	13474-144I9	FF:13474-144I9	Homo sapiens	Myoblast differentiation to myotubes, day06, control donor1		time courses	female	3 years old		skeletal muscle		myoblast			Total RNA
1557	CNhs13853	13475-145A1	FF:13475-145A1	Homo sapiens	Myoblast differentiation to myotubes, day08, control donor1		time courses	female	3 years old		skeletal muscle		myoblast			Total RNA
1558	CNhs13854	13476-145A2	FF:13476-145A2	Homo sapiens	Myoblast differentiation to myotubes, day10, control donor1		time courses	female	3 years old		skeletal muscle		myoblast			Total RNA
1559	CNhs13912	10152-102I8	FF:10152-102I8	Homo sapiens	putamen, adult, donor10252		tissues	female	76		putamen	NA	CELL MIXTURE - tissue sample	NA		Total RNA
1560	CNhs13914	11937-126A2	FF:11937-126A2	Homo sapiens	gamma delta positive T cells, donor1		primary cells	male	35		ANATOMICAL SYSTEM		t cell, gamma-delta			Total RNA
1561	CNhs13915	11938-126A3	FF:11938-126A3	Homo sapiens	gamma delta positive T cells, donor2		primary cells	male	33		ANATOMICAL SYSTEM		t cell, gamma-delta			Total RNA
1562	CNhs13916	13424-144D4	FF:13424-144D4	Homo sapiens	iPS differentiation to neuron, control donor C11-CRL2429, day18, rep1		time courses	male	newborn				iPS derived neurons			Total RNA
1563	CNhs13917	13432-144E3	FF:13432-144E3	Homo sapiens	iPS differentiation to neuron, control donor C11-CRL2429, day18, rep3		time courses	male	newborn				iPS derived neurons			Total RNA
1564	CNhs13918	11915-125G7	FF:11915-125G7	Homo sapiens	CD4+CD25+CD45RA+ naive regulatory T cells expanded, donor2	57-58	primary cells	male	23		blood		T cell			Total RNA
1565	CNhs13919	11919-125H2	FF:11919-125H2	Homo sapiens	CD4+CD25+CD45RA+ naive regulatory T cells expanded, donor3	65-66	primary cells	male	23		blood		T cell			Total RNA
1566	CNhs13920	11914-125G6	FF:11914-125G6	Homo sapiens	CD4+CD25-CD45RA- memory conventional T cells expanded, donor2	55-56	primary cells	male	23		blood		T cell			Total RNA
1567	CNhs13921	11918-125H1	FF:11918-125H1	Homo sapiens	CD4+CD25-CD45RA- memory conventional T cells expanded, donor3	63-64	primary cells	male	23		blood		T cell			Total RNA
1568	CNhs13922	13464-144H8	FF:13464-144H8	Homo sapiens	iPS differentiation to neuron, down-syndrome donor C18-CCL54, day18, rep2		time courses	male	unknown				iPS derived neurons			Total RNA
1569	CNhs13924	11939-126A4	FF:11939-126A4	Homo sapiens	Mast cell, expanded, donor5		primary cells				ANATOMICAL SYSTEM					Total RNA
1570	CNhs13925	11940-126A5	FF:11940-126A5	Homo sapiens	Mast cell, expanded and stimulated, donor5		primary cells				ANATOMICAL SYSTEM					Total RNA
1571	CNhs13926	11941-126A6	FF:11941-126A6	Homo sapiens	Mast cell, expanded, donor8		primary cells				ANATOMICAL SYSTEM					Total RNA
1572	CNhs13927	11942-126A7	FF:11942-126A7	Homo sapiens	Mast cell, expanded and stimulated, donor8		primary cells				ANATOMICAL SYSTEM					Total RNA
1573	CNhs13964	13525-145F6	FF:13525-145F6	Homo sapiens	H1 embryonic stem cells differentiation to CD34+ HSC, day00, biol_rep3	T0 C	time courses	male				H1_C	stem cell			Total RNA
1574	CNhs13965	13526-145F7	FF:13526-145F7	Homo sapiens	H1 embryonic stem cells differentiation to CD34+ HSC, day03, biol_rep1	Day 3 A	time courses	male				H1_A	stem cell			Total RNA
1575	CNhs13966	13527-145F8	FF:13527-145F8	Homo sapiens	H1 embryonic stem cells differentiation to CD34+ HSC, day03, biol_rep2	Day 3 B	time courses	male				H1_B	stem cell			Total RNA
1576	CNhs13968	13528-145F9	FF:13528-145F9	Homo sapiens	H1 embryonic stem cells differentiation to CD34+ HSC, day03, biol_rep3	Day 3 C	time courses	male				H1_C	stem cell			Total RNA
1577	CNhs13969	13529-145G1	FF:13529-145G1	Homo sapiens	H1 embryonic stem cells differentiation to CD34+ HSC, day09, biol_rep1	Day 10 A	time courses	male				H1_A	stem cell			Total RNA
1578	CNhs13970	13530-145G2	FF:13530-145G2	Homo sapiens	H1 embryonic stem cells differentiation to CD34+ HSC, day09, biol_rep2	Day 10 B	time courses	male				H1_B	stem cell			Total RNA
1579	CNhs13971	13531-145G3	FF:13531-145G3	Homo sapiens	H1 embryonic stem cells differentiation to CD34+ HSC, day09, biol_rep3	Day 10 C	time courses	male				H1_C	stem cell			Total RNA
1580	CNhs13972	10184-103D4	FF:10184-103D4	Homo sapiens	adipose, donor1	2010-78-IT	tissues	female	43		adipose tissue	NA	CELL MIXTURE - tissue sample	NA		Total RNA
1581	CNhs13973	10185-103D5	FF:10185-103D5	Homo sapiens	adipose, donor2	2010-79-IT	tissues	female	42		adipose tissue	NA	CELL MIXTURE - tissue sample	NA		Total RNA
1582	CNhs13974	10186-103D6	FF:10186-103D6	Homo sapiens	adipose, donor3	2010-84-IT	tissues	female	64		adipose tissue	NA	CELL MIXTURE - tissue sample	NA		Total RNA
1583	CNhs13975	10187-103D7	FF:10187-103D7	Homo sapiens	adipose, donor4	2010-89-IT	tissues	female	28		adipose tissue	NA	CELL MIXTURE - tissue sample	NA		Total RNA
1584	CNhs14045	13421-144D1	FF:13421-144D1	Homo sapiens	iPS differentiation to neuron, control donor C11-CRL2429, day00, rep1		time courses	male	newborn				fibroblast-derived iPS			Total RNA
1585	CNhs14046	13422-144D2	FF:13422-144D2	Homo sapiens	iPS differentiation to neuron, control donor C11-CRL2429, day06, rep1		time courses	male	newborn				iPS-derived neural populations			Total RNA
1586	CNhs14047	13423-144D3	FF:13423-144D3	Homo sapiens	iPS differentiation to neuron, control donor C11-CRL2429, day12, rep1		time courses	male	newborn				iPS-derived neurospheres			Total RNA
1587	CNhs14049	13429-144D9	FF:13429-144D9	Homo sapiens	iPS differentiation to neuron, control donor C11-CRL2429, day00, rep3		time courses	male	newborn				fibroblast-derived iPS			Total RNA
1588	CNhs14050	13430-144E1	FF:13430-144E1	Homo sapiens	iPS differentiation to neuron, control donor C11-CRL2429, day06, rep3		time courses	male	newborn				iPS-derived neural populations			Total RNA
1589	CNhs14051	13431-144E2	FF:13431-144E2	Homo sapiens	iPS differentiation to neuron, control donor C11-CRL2429, day12, rep3		time courses	male	newborn				iPS-derived neurospheres			Total RNA
1590	CNhs14052	13441-144F3	FF:13441-144F3	Homo sapiens	iPS differentiation to neuron, control donor C32-CRL1502, day00, rep3		time courses	female	12wk gestation				fibroblast-derived iPS			Total RNA
1591	CNhs14053	13442-144F4	FF:13442-144F4	Homo sapiens	iPS differentiation to neuron, control donor C32-CRL1502, day06, rep3		time courses	female	12wk gestation				iPS-derived neural populations			Total RNA
1592	CNhs14054	13443-144F5	FF:13443-144F5	Homo sapiens	iPS differentiation to neuron, control donor C32-CRL1502, day12, rep3		time courses	female	12wk gestation				iPS-derived neurospheres			Total RNA
1593	CNhs14055	13444-144F6	FF:13444-144F6	Homo sapiens	iPS differentiation to neuron, control donor C32-CRL1502, day18, rep3		time courses	female	12wk gestation				iPS derived neurons			Total RNA
1594	CNhs14056	13453-144G6	FF:13453-144G6	Homo sapiens	iPS differentiation to neuron, down-syndrome donor C11-CCL54, day00, rep3		time courses	male	unknown				fibroblast-derived iPS			Total RNA
1595	CNhs14057	13454-144G7	FF:13454-144G7	Homo sapiens	iPS differentiation to neuron, down-syndrome donor C11-CCL54, day06, rep3		time courses	male	unknown				iPS-derived neural populations			Total RNA
1596	CNhs14058	13455-144G8	FF:13455-144G8	Homo sapiens	iPS differentiation to neuron, down-syndrome donor C11-CCL54, day12, rep3		time courses	male	unknown				iPS-derived neurospheres			Total RNA
1597	CNhs14059	13456-144G9	FF:13456-144G9	Homo sapiens	iPS differentiation to neuron, down-syndrome donor C11-CCL54, day18, rep3		time courses	male	unknown				iPS derived neurons			Total RNA
1598	CNhs14060	13461-144H5	FF:13461-144H5	Homo sapiens	iPS differentiation to neuron, down-syndrome donor C18-CCL54, day00, rep2		time courses	male	unknown				fibroblast-derived iPS			Total RNA
1599	CNhs14061	13462-144H6	FF:13462-144H6	Homo sapiens	iPS differentiation to neuron, down-syndrome donor C18-CCL54, day06, rep2		time courses	male	unknown				iPS-derived neural populations			Total RNA
1600	CNhs14062	13463-144H7	FF:13463-144H7	Homo sapiens	iPS differentiation to neuron, down-syndrome donor C18-CCL54, day12, rep2		time courses	male	unknown				iPS-derived neurospheres			Total RNA
1601	CNhs14063	13465-144H9	FF:13465-144H9	Homo sapiens	iPS differentiation to neuron, down-syndrome donor C18-CCL54, day00, rep3		time courses	male	unknown				fibroblast-derived iPS			Total RNA
1602	CNhs14064	13466-144I1	FF:13466-144I1	Homo sapiens	iPS differentiation to neuron, down-syndrome donor C18-CCL54, day06, rep3		time courses	male	unknown				iPS-derived neural populations			Total RNA
1603	CNhs14065	13467-144I2	FF:13467-144I2	Homo sapiens	iPS differentiation to neuron, down-syndrome donor C18-CCL54, day12, rep3		time courses	male	unknown				iPS-derived neurospheres			Total RNA
1604	CNhs14066	13468-144I3	FF:13468-144I3	Homo sapiens	iPS differentiation to neuron, down-syndrome donor C18-CCL54, day18, rep3		time courses	male	unknown				iPS derived neurons			Total RNA
1605	CNhs14067	13523-145F4	FF:13523-145F4	Homo sapiens	H1 embryonic stem cells differentiation to CD34+ HSC, day00, biol_rep1	T0 A	time courses	male				H1_A	stem cell			Total RNA
1606	CNhs14068	13524-145F5	FF:13524-145F5	Homo sapiens	H1 embryonic stem cells differentiation to CD34+ HSC, day00, biol_rep2	T0 B	time courses	male				H1_B	stem cell			Total RNA
1607	CNhs14069	10352-105E1	FF:10352-105E1	Homo sapiens	medial frontal gyrus, newborn, donor10223		tissues	male	0		medial frontal gyrus		CELL MIXTURE - tissue sample			Total RNA
1608	CNhs14070	10353-105E2	FF:10353-105E2	Homo sapiens	medial temporal gyrus, newborn, donor10223		tissues	male	0		medial temporal gyrus		CELL MIXTURE - tissue sample			Total RNA
1609	CNhs14071	10354-105E3	FF:10354-105E3	Homo sapiens	caudate nucleus, newborn, donor10223		tissues	male	0		caudate nucleus		CELL MIXTURE - tissue sample			Total RNA
1610	CNhs14073	10355-105E4	FF:10355-105E4	Homo sapiens	occipital cortex, newborn, donor10223		tissues	male	0		occipital cortex		CELL MIXTURE - tissue sample			Total RNA
1611	CNhs14074	10356-105E5	FF:10356-105E5	Homo sapiens	parietal lobe, newborn, donor10223		tissues	male	0		parietal cortex		CELL MIXTURE - tissue sample			Total RNA
1612	CNhs14075	10357-105E6	FF:10357-105E6	Homo sapiens	cerebellum, newborn, donor10223		tissues	male	0		cerebellum		CELL MIXTURE - tissue sample			Total RNA
1613	CNhs14076	10358-105E7	FF:10358-105E7	Homo sapiens	substantia nigra, newborn, donor10223		tissues	male	0		substantia nigra		CELL MIXTURE - tissue sample			Total RNA
1614	CNhs14077	10359-105E8	FF:10359-105E8	Homo sapiens	spinal cord, newborn, donor10223		tissues	male	0		spinal cord		CELL MIXTURE - tissue sample			Total RNA
1615	CNhs14078	10360-105E9	FF:10360-105E9	Homo sapiens	amygdala, newborn, donor10223		tissues	male	0		amygdala		CELL MIXTURE - tissue sample			Total RNA
1616	CNhs14079	10361-105F1	FF:10361-105F1	Homo sapiens	medulla oblongata, newborn, donor10223		tissues	male	0		medulla oblongata		CELL MIXTURE - tissue sample			Total RNA
1617	CNhs14080	10362-105F2	FF:10362-105F2	Homo sapiens	locus coeruleus, newborn, donor10223		tissues	male	0		locus coeruleus		CELL MIXTURE - tissue sample			Total RNA
1618	CNhs14081	10363-105F3	FF:10363-105F3	Homo sapiens	hippocampus, newborn, donor10223		tissues	male	0		hippocampus		CELL MIXTURE - tissue sample			Total RNA
1619	CNhs14082	10364-105F4	FF:10364-105F4	Homo sapiens	globus pallidus, newborn, donor10223		tissues	male	0		globus pallidus		CELL MIXTURE - tissue sample			Total RNA
1620	CNhs14083	10365-105F5	FF:10365-105F5	Homo sapiens	putamen, newborn, donor10223		tissues	male	0		putamen		CELL MIXTURE - tissue sample			Total RNA
1621	CNhs14084	10366-105F6	FF:10366-105F6	Homo sapiens	thalamus, newborn, donor10223		tissues	male	0		thalamus		CELL MIXTURE - tissue sample			Total RNA
1622	CNhs14128	11921-125H4	FF:11921-125H4	Homo sapiens	Fibroblast - Gingival, donor6 (aggressive periodontitis)	APGF4-2	primary cells	female	27		ANATOMICAL SYSTEM		fibroblast			Total RNA
1623	CNhs14129	11922-125H5	FF:11922-125H5	Homo sapiens	Fibroblast - Gingival, donor6 (control)	APGF4-3	primary cells	female	27		ANATOMICAL SYSTEM		fibroblast			Total RNA
1624	CNhs14130	11923-125H6	FF:11923-125H6	Homo sapiens	Fibroblast - Gingival, donor7 (aggressive periodontitis)	APGF5-2	primary cells	female	32		ANATOMICAL SYSTEM		fibroblast			Total RNA
1625	CNhs14131	11924-125H7	FF:11924-125H7	Homo sapiens	Fibroblast - Gingival, donor7 (control)	APGF5-3	primary cells	female	32		ANATOMICAL SYSTEM		fibroblast			Total RNA
1626	CNhs14132	11925-125H8	FF:11925-125H8	Homo sapiens	Fibroblast - Gingival, donor8 (chronic periodontitis)	GFe5-1	primary cells	male	39		ANATOMICAL SYSTEM		fibroblast			Total RNA
1627	CNhs14133	11926-125H9	FF:11926-125H9	Homo sapiens	Fibroblast - Gingival, donor8 (control)	GFe5-2	primary cells	male	39		ANATOMICAL SYSTEM		fibroblast			Total RNA
1628	CNhs14134	11927-125I1	FF:11927-125I1	Homo sapiens	Fibroblast - Gingival, donor9 (control)	GFe6	primary cells	female	29		ANATOMICAL SYSTEM		fibroblast			Total RNA
1629	CNhs14135	11928-125I2	FF:11928-125I2	Homo sapiens	Fibroblast - Gingival, donor10 (periodontitis)	GF00	primary cells	unknown	unknown		ANATOMICAL SYSTEM		fibroblast			Total RNA
1630	CNhs14138	10715-109I4	FF:10715-109I4	Homo sapiens	bronchioalveolar carcinoma cell line:NCI-H650		cell lines	male			lung		unclassifiable	CRL-5835	ATCC	Total RNA
1631	CNhs14139	10803-111A2	FF:10803-111A2	Homo sapiens	thymic carcinoma cell line:Ty-82		cell lines	female	22		thymus		unclassifiable	jcrb1330	JAPAN HEALTH SCIENCES FOUNDATION - Health Science Research Resources Bank	Total RNA
1632	CNhs14140	10776-110G2	FF:10776-110G2	Homo sapiens	thyroid carcinoma cell line:KHM-5M		cell lines	male	65		thyroid		unclassifiable	jcrb0148	JAPAN HEALTH SCIENCES FOUNDATION - Health Science Research Resources Bank	Total RNA
1633	CNhs14183	11960-126C7	FF:11960-126C7	Homo sapiens	Smooth muscle cells - airway, asthmatic, donor1		primary cells				ANATOMICAL SYSTEM					Total RNA
1634	CNhs14184	11961-126C8	FF:11961-126C8	Homo sapiens	Smooth muscle cells - airway, asthmatic, donor2		primary cells				ANATOMICAL SYSTEM					Total RNA
1635	CNhs14186	11962-126C9	FF:11962-126C9	Homo sapiens	Smooth muscle cells - airway, asthmatic, donor3		primary cells				ANATOMICAL SYSTEM					Total RNA
1636	CNhs14187	11963-126D1	FF:11963-126D1	Homo sapiens	Smooth muscle cells - airway, asthmatic, donor4		primary cells				ANATOMICAL SYSTEM					Total RNA
1637	CNhs14188	11964-126D2	FF:11964-126D2	Homo sapiens	Smooth muscle cells - airway, asthmatic, donor5		primary cells				ANATOMICAL SYSTEM					Total RNA
1638	CNhs14189	11965-126D3	FF:11965-126D3	Homo sapiens	Smooth muscle cells - airway, asthmatic, donor6		primary cells				ANATOMICAL SYSTEM					Total RNA
1639	CNhs14190	11966-126D4	FF:11966-126D4	Homo sapiens	Smooth muscle cells - airway, control, donor1		primary cells				ANATOMICAL SYSTEM					Total RNA
1640	CNhs14191	11967-126D5	FF:11967-126D5	Homo sapiens	Smooth muscle cells - airway, control, donor2		primary cells				ANATOMICAL SYSTEM					Total RNA
1641	CNhs14192	11968-126D6	FF:11968-126D6	Homo sapiens	Smooth muscle cells - airway, control, donor3		primary cells				ANATOMICAL SYSTEM					Total RNA
1642	CNhs14193	11969-126D7	FF:11969-126D7	Homo sapiens	Smooth muscle cells - airway, control, donor4		primary cells				ANATOMICAL SYSTEM					Total RNA
1643	CNhs14194	12697-135D6	FF:12697-135D6	Homo sapiens	Saos-2 osteosarcoma cell line, untreated control, day28, biol_rep1 (B1 T17)		time courses	female					osteoblast			Total RNA
1644	CNhs14195	12795-136F5	FF:12795-136F5	Homo sapiens	Saos-2 osteosarcoma cell line, untreated control, day28, biol_rep2 (B2 T17)		time courses	female					osteoblast			Total RNA
1645	CNhs14196	12893-137H4	FF:12893-137H4	Homo sapiens	Saos-2 osteosarcoma cell line, untreated control, day28, biol_rep3 (B3 T17)		time courses	female					osteoblast			Total RNA
1646	CNhs14214	14380-156B6	FF:14380-156B6	Homo sapiens	hIPS, biol_rep1		time courses						iPS			Total RNA
1647	CNhs14215	14381-156B7	FF:14381-156B7	Homo sapiens	hIPS, biol_rep2		time courses						iPS			Total RNA
1648	CNhs14216	14382-156B8	FF:14382-156B8	Homo sapiens	hIPS, biol_rep3		time courses						iPS			Total RNA
1649	CNhs14217	14383-156B9	FF:14383-156B9	Homo sapiens	hIPS +CCl2, biol_rep1		time courses						iPS			Total RNA
1650	CNhs14218	14384-156C1	FF:14384-156C1	Homo sapiens	hIPS +CCl2, biol_rep2		time courses						iPS			Total RNA
1651	CNhs14219	14385-156C2	FF:14385-156C2	Homo sapiens	hIPS +CCl2, biol_rep3		time courses						iPS			Total RNA
1652	CNhs14221	10368-105F8	FF:10368-105F8	Homo sapiens	medial frontal gyrus, adult, donor10258		tissues	female	89		medial frontal gyrus		CELL MIXTURE - tissue sample			Total RNA
1653	CNhs14222	10369-105F9	FF:10369-105F9	Homo sapiens	spinal cord, adult, donor10258		tissues	female	89		spinal cord		CELL MIXTURE - tissue sample			Total RNA
1654	CNhs14223	10370-105G1	FF:10370-105G1	Homo sapiens	thalamus, adult, donor10258		tissues	female	89		thalamus		CELL MIXTURE - tissue sample			Total RNA
1655	CNhs14224	10371-105G2	FF:10371-105G2	Homo sapiens	substantia nigra, adult, donor10258		tissues	female	89		substantia nigra		CELL MIXTURE - tissue sample			Total RNA
1656	CNhs14225	10372-105G3	FF:10372-105G3	Homo sapiens	putamen, adult, donor10258		tissues	female	89		putamen		CELL MIXTURE - tissue sample			Total RNA
1657	CNhs14226	10373-105G4	FF:10373-105G4	Homo sapiens	parietal cortex, adult, donor10258		tissues	female	89		parietal cortex		CELL MIXTURE - tissue sample			Total RNA
1658	CNhs14227	10374-105G5	FF:10374-105G5	Homo sapiens	hippocampus, adult, donor10258		tissues	female	89		hippocampus		CELL MIXTURE - tissue sample			Total RNA
1659	CNhs14229	10376-105G7	FF:10376-105G7	Homo sapiens	medial temporal gyrus, adult, donor10258		tissues	female	89		medial temporal gyrus		CELL MIXTURE - tissue sample			Total RNA
1660	CNhs14230	10377-105G8	FF:10377-105G8	Homo sapiens	pineal gland, adult, donor10258		tissues	female	89		pineal gland		CELL MIXTURE - tissue sample			Total RNA
1661	CNhs14231	10378-105G9	FF:10378-105G9	Homo sapiens	pituitary gland, adult, donor10258		tissues	female	89		pituitary gland		CELL MIXTURE - tissue sample			Total RNA
1662	CNhs14232	10379-105H1	FF:10379-105H1	Homo sapiens	caudate nucleus, adult, donor10258		tissues	female	89		caudate nucleus		CELL MIXTURE - tissue sample			Total RNA
1663	CNhs14238	10457-106G7	FF:10457-106G7	Homo sapiens	squamous cell lung carcinoma cell line:LC-1F		cell lines	male	69		lung		unclassifiable	RCB0439	RIKEN Bioresource centre	Total RNA
1664	CNhs14239	10495-107B9	FF:10495-107B9	Homo sapiens	epithelioid sarcoma cell line:HS-ES-2R		cell lines	unknown			ANATOMICAL SYSTEM		unclassifiable	RCB2361	RIKEN Bioresource centre	Total RNA
1665	CNhs14240	10501-107C6	FF:10501-107C6	Homo sapiens	squamous cell lung carcinoma cell line:RERF-LC-AI		cell lines	male	unknown		lung		unclassifiable	RCB0444	RIKEN Bioresource centre	Total RNA
1666	CNhs14241	10560-108A2	FF:10560-108A2	Homo sapiens	gastric cancer cell line:GSS		cell lines	male	75		stomach		unclassifiable	RCB2277	RIKEN Bioresource centre	Total RNA
1667	CNhs14244	10735-110B6	FF:10735-110B6	Homo sapiens	carcinoid cell line:NCI-H727		cell lines	female	65		lung		neuroendocrine cell	CRL-5815	ATCC	Total RNA
1668	CNhs14245	10742-110C4	FF:10742-110C4	Homo sapiens	lung adenocarcinoma, papillary cell line:NCI-H441		cell lines	male			lung		clara cell	HTB-174	ATCC	Total RNA
1669	CNhs14376	10849-111F3	FF:10849-111F3	Homo sapiens	mesothelioma cell line:Mero-14		cell lines	male	60		mesothelium		mesothelial cell	9100101	ECACC	Total RNA
1670	CNhs14406	13541-145H4	FF:13541-145H4	Homo sapiens	293SLAM rinderpest infection, 00hr, biol_rep1		time courses	UNDEFINED_SEX_TYPE		UNDEFINED_DEV_STAGE	UNDEFINED_TISSUE_TYPE		UNDEFINED_CELL_TYPE			Total RNA
1671	CNhs14407	13542-145H5	FF:13542-145H5	Homo sapiens	293SLAM rinderpest infection, 00hr, biol_rep2		time courses	UNDEFINED_SEX_TYPE		UNDEFINED_DEV_STAGE	UNDEFINED_TISSUE_TYPE		UNDEFINED_CELL_TYPE			Total RNA
1672	CNhs14408	13543-145H6	FF:13543-145H6	Homo sapiens	293SLAM rinderpest infection, 00hr, biol_rep3		time courses	UNDEFINED_SEX_TYPE		UNDEFINED_DEV_STAGE	UNDEFINED_TISSUE_TYPE		UNDEFINED_CELL_TYPE			Total RNA
1673	CNhs14410	13544-145H7	FF:13544-145H7	Homo sapiens	293SLAM rinderpest infection, 06hr, biol_rep1		time courses	UNDEFINED_SEX_TYPE		UNDEFINED_DEV_STAGE	UNDEFINED_TISSUE_TYPE		UNDEFINED_CELL_TYPE			Total RNA
1674	CNhs14411	13545-145H8	FF:13545-145H8	Homo sapiens	293SLAM rinderpest infection, 06hr, biol_rep2		time courses	UNDEFINED_SEX_TYPE		UNDEFINED_DEV_STAGE	UNDEFINED_TISSUE_TYPE		UNDEFINED_CELL_TYPE			Total RNA
1675	CNhs14412	13546-145H9	FF:13546-145H9	Homo sapiens	293SLAM rinderpest infection, 06hr, biol_rep3		time courses	UNDEFINED_SEX_TYPE		UNDEFINED_DEV_STAGE	UNDEFINED_TISSUE_TYPE		UNDEFINED_CELL_TYPE			Total RNA
1676	CNhs14413	13547-145I1	FF:13547-145I1	Homo sapiens	293SLAM rinderpest infection, 12hr, biol_rep1		time courses	UNDEFINED_SEX_TYPE		UNDEFINED_DEV_STAGE	UNDEFINED_TISSUE_TYPE		UNDEFINED_CELL_TYPE			Total RNA
1677	CNhs14414	13548-145I2	FF:13548-145I2	Homo sapiens	293SLAM rinderpest infection, 12hr, biol_rep2		time courses	UNDEFINED_SEX_TYPE		UNDEFINED_DEV_STAGE	UNDEFINED_TISSUE_TYPE		UNDEFINED_CELL_TYPE			Total RNA
1678	CNhs14415	13549-145I3	FF:13549-145I3	Homo sapiens	293SLAM rinderpest infection, 12hr, biol_rep3		time courses	UNDEFINED_SEX_TYPE		UNDEFINED_DEV_STAGE	UNDEFINED_TISSUE_TYPE		UNDEFINED_CELL_TYPE			Total RNA
1679	CNhs14416	13550-145I4	FF:13550-145I4	Homo sapiens	293SLAM rinderpest infection, 24hr, biol_rep1		time courses	UNDEFINED_SEX_TYPE		UNDEFINED_DEV_STAGE	UNDEFINED_TISSUE_TYPE		UNDEFINED_CELL_TYPE			Total RNA
1680	CNhs14417	13551-145I5	FF:13551-145I5	Homo sapiens	293SLAM rinderpest infection, 24hr, biol_rep2		time courses	UNDEFINED_SEX_TYPE		UNDEFINED_DEV_STAGE	UNDEFINED_TISSUE_TYPE		UNDEFINED_CELL_TYPE			Total RNA
1681	CNhs14418	13552-145I6	FF:13552-145I6	Homo sapiens	293SLAM rinderpest infection, 24hr, biol_rep3		time courses	UNDEFINED_SEX_TYPE		UNDEFINED_DEV_STAGE	UNDEFINED_TISSUE_TYPE		UNDEFINED_CELL_TYPE			Total RNA
1682	CNhs14419	13553-145I7	FF:13553-145I7	Homo sapiens	COBL-a rinderpest infection, 00hr, biol_rep1		time courses	UNDEFINED_SEX_TYPE		UNDEFINED_DEV_STAGE	UNDEFINED_TISSUE_TYPE		UNDEFINED_CELL_TYPE			Total RNA
1683	CNhs14420	13554-145I8	FF:13554-145I8	Homo sapiens	COBL-a rinderpest infection, 00hr, biol_rep2		time courses	UNDEFINED_SEX_TYPE		UNDEFINED_DEV_STAGE	UNDEFINED_TISSUE_TYPE		UNDEFINED_CELL_TYPE			Total RNA
1684	CNhs14421	13555-145I9	FF:13555-145I9	Homo sapiens	COBL-a rinderpest infection, 00hr, biol_rep3		time courses	UNDEFINED_SEX_TYPE		UNDEFINED_DEV_STAGE	UNDEFINED_TISSUE_TYPE		UNDEFINED_CELL_TYPE			Total RNA
1685	CNhs14422	13556-146A1	FF:13556-146A1	Homo sapiens	COBL-a rinderpest infection, 06hr, biol_rep1		time courses	UNDEFINED_SEX_TYPE		UNDEFINED_DEV_STAGE	UNDEFINED_TISSUE_TYPE		UNDEFINED_CELL_TYPE			Total RNA
1686	CNhs14423	13557-146A2	FF:13557-146A2	Homo sapiens	COBL-a rinderpest infection, 06hr, biol_rep2		time courses	UNDEFINED_SEX_TYPE		UNDEFINED_DEV_STAGE	UNDEFINED_TISSUE_TYPE		UNDEFINED_CELL_TYPE			Total RNA
1687	CNhs14424	13558-146A3	FF:13558-146A3	Homo sapiens	COBL-a rinderpest infection, 06hr, biol_rep3		time courses	UNDEFINED_SEX_TYPE		UNDEFINED_DEV_STAGE	UNDEFINED_TISSUE_TYPE		UNDEFINED_CELL_TYPE			Total RNA
1688	CNhs14425	13559-146A4	FF:13559-146A4	Homo sapiens	COBL-a rinderpest infection, 12hr, biol_rep1		time courses	UNDEFINED_SEX_TYPE		UNDEFINED_DEV_STAGE	UNDEFINED_TISSUE_TYPE		UNDEFINED_CELL_TYPE			Total RNA
1689	CNhs14426	13560-146A5	FF:13560-146A5	Homo sapiens	COBL-a rinderpest infection, 12hr, biol_rep2		time courses	UNDEFINED_SEX_TYPE		UNDEFINED_DEV_STAGE	UNDEFINED_TISSUE_TYPE		UNDEFINED_CELL_TYPE			Total RNA
1690	CNhs14427	13561-146A6	FF:13561-146A6	Homo sapiens	COBL-a rinderpest infection, 12hr, biol_rep3		time courses	UNDEFINED_SEX_TYPE		UNDEFINED_DEV_STAGE	UNDEFINED_TISSUE_TYPE		UNDEFINED_CELL_TYPE			Total RNA
1691	CNhs14428	13562-146A7	FF:13562-146A7	Homo sapiens	COBL-a rinderpest infection, 24hr, biol_rep1		time courses	UNDEFINED_SEX_TYPE		UNDEFINED_DEV_STAGE	UNDEFINED_TISSUE_TYPE		UNDEFINED_CELL_TYPE			Total RNA
1692	CNhs14429	13563-146A8	FF:13563-146A8	Homo sapiens	COBL-a rinderpest infection, 24hr, biol_rep2		time courses	UNDEFINED_SEX_TYPE		UNDEFINED_DEV_STAGE	UNDEFINED_TISSUE_TYPE		UNDEFINED_CELL_TYPE			Total RNA
1693	CNhs14430	13564-146A9	FF:13564-146A9	Homo sapiens	COBL-a rinderpest infection, 24hr, biol_rep3		time courses	UNDEFINED_SEX_TYPE		UNDEFINED_DEV_STAGE	UNDEFINED_TISSUE_TYPE		UNDEFINED_CELL_TYPE			Total RNA
1694	CNhs14431	13565-146B1	FF:13565-146B1	Homo sapiens	COBL-a rinderpest infection, 48hr, biol_rep1		time courses	UNDEFINED_SEX_TYPE		UNDEFINED_DEV_STAGE	UNDEFINED_TISSUE_TYPE		UNDEFINED_CELL_TYPE			Total RNA
1695	CNhs14432	13566-146B2	FF:13566-146B2	Homo sapiens	COBL-a rinderpest infection, 48hr, biol_rep2		time courses	UNDEFINED_SEX_TYPE		UNDEFINED_DEV_STAGE	UNDEFINED_TISSUE_TYPE		UNDEFINED_CELL_TYPE			Total RNA
1696	CNhs14434	13567-146B3	FF:13567-146B3	Homo sapiens	COBL-a rinderpest infection, 48hr, biol_rep3		time courses	UNDEFINED_SEX_TYPE		UNDEFINED_DEV_STAGE	UNDEFINED_TISSUE_TYPE		UNDEFINED_CELL_TYPE			Total RNA
1697	CNhs14435	13568-146B4	FF:13568-146B4	Homo sapiens	COBL-a rinderpest(-C) infection, 06hr, biol_rep1		time courses	UNDEFINED_SEX_TYPE		UNDEFINED_DEV_STAGE	UNDEFINED_TISSUE_TYPE		UNDEFINED_CELL_TYPE			Total RNA
1698	CNhs14436	13569-146B5	FF:13569-146B5	Homo sapiens	COBL-a rinderpest(-C) infection, 06hr, biol_rep2		time courses	UNDEFINED_SEX_TYPE		UNDEFINED_DEV_STAGE	UNDEFINED_TISSUE_TYPE		UNDEFINED_CELL_TYPE			Total RNA
1699	CNhs14437	13570-146B6	FF:13570-146B6	Homo sapiens	COBL-a rinderpest(-C) infection, 06hr, biol_rep3		time courses	UNDEFINED_SEX_TYPE		UNDEFINED_DEV_STAGE	UNDEFINED_TISSUE_TYPE		UNDEFINED_CELL_TYPE			Total RNA
1700	CNhs14438	13571-146B7	FF:13571-146B7	Homo sapiens	COBL-a rinderpest(-C) infection, 12hr, biol_rep1		time courses	UNDEFINED_SEX_TYPE		UNDEFINED_DEV_STAGE	UNDEFINED_TISSUE_TYPE		UNDEFINED_CELL_TYPE			Total RNA
1701	CNhs14439	13572-146B8	FF:13572-146B8	Homo sapiens	COBL-a rinderpest(-C) infection, 12hr, biol_rep2		time courses	UNDEFINED_SEX_TYPE		UNDEFINED_DEV_STAGE	UNDEFINED_TISSUE_TYPE		UNDEFINED_CELL_TYPE			Total RNA
1702	CNhs14440	13573-146B9	FF:13573-146B9	Homo sapiens	COBL-a rinderpest(-C) infection, 12hr, biol_rep3		time courses	UNDEFINED_SEX_TYPE		UNDEFINED_DEV_STAGE	UNDEFINED_TISSUE_TYPE		UNDEFINED_CELL_TYPE			Total RNA
1703	CNhs14441	13574-146C1	FF:13574-146C1	Homo sapiens	COBL-a rinderpest(-C) infection, 24hr, biol_rep1		time courses	UNDEFINED_SEX_TYPE		UNDEFINED_DEV_STAGE	UNDEFINED_TISSUE_TYPE		UNDEFINED_CELL_TYPE			Total RNA
1704	CNhs14442	13575-146C2	FF:13575-146C2	Homo sapiens	COBL-a rinderpest(-C) infection, 24hr, biol_rep2		time courses	UNDEFINED_SEX_TYPE		UNDEFINED_DEV_STAGE	UNDEFINED_TISSUE_TYPE		UNDEFINED_CELL_TYPE			Total RNA
1705	CNhs14443	13576-146C3	FF:13576-146C3	Homo sapiens	COBL-a rinderpest(-C) infection, 24hr, biol_rep3		time courses	UNDEFINED_SEX_TYPE		UNDEFINED_DEV_STAGE	UNDEFINED_TISSUE_TYPE		UNDEFINED_CELL_TYPE			Total RNA
1706	CNhs14444	13577-146C4	FF:13577-146C4	Homo sapiens	COBL-a rinderpest(-C) infection, 48hr, biol_rep1		time courses	UNDEFINED_SEX_TYPE		UNDEFINED_DEV_STAGE	UNDEFINED_TISSUE_TYPE		UNDEFINED_CELL_TYPE			Total RNA
1707	CNhs14445	13578-146C5	FF:13578-146C5	Homo sapiens	COBL-a rinderpest(-C) infection, 48hr, biol_rep2		time courses	UNDEFINED_SEX_TYPE		UNDEFINED_DEV_STAGE	UNDEFINED_TISSUE_TYPE		UNDEFINED_CELL_TYPE			Total RNA
1708	CNhs14446	13579-146C6	FF:13579-146C6	Homo sapiens	COBL-a rinderpest(-C) infection, 48hr, biol_rep3		time courses	UNDEFINED_SEX_TYPE		UNDEFINED_DEV_STAGE	UNDEFINED_TISSUE_TYPE		UNDEFINED_CELL_TYPE			Total RNA
1709	CNhs14463	13625-146H7	FF:13625-146H7	Homo sapiens	ARPE-19 EMT induced with TGF-beta and TNF-alpha, 00hr00min, biol_rep1		time courses	male		UNDEFINED_DEV_STAGE	UNDEFINED_TISSUE_TYPE		retinal pigment epithelial cell			Total RNA
1710	CNhs14464	13626-146H8	FF:13626-146H8	Homo sapiens	ARPE-19 EMT induced with TGF-beta and TNF-alpha, 00hr00min, biol_rep2		time courses	male		UNDEFINED_DEV_STAGE	UNDEFINED_TISSUE_TYPE		retinal pigment epithelial cell			Total RNA
1711	CNhs14465	13627-146H9	FF:13627-146H9	Homo sapiens	ARPE-19 EMT induced with TGF-beta and TNF-alpha, 00hr00min, biol_rep3		time courses	male		UNDEFINED_DEV_STAGE	UNDEFINED_TISSUE_TYPE		retinal pigment epithelial cell			Total RNA
1712	CNhs14466	13628-146I1	FF:13628-146I1	Homo sapiens	ARPE-19 EMT induced with TGF-beta and TNF-alpha, 00hr15min, biol_rep1		time courses	male		UNDEFINED_DEV_STAGE	UNDEFINED_TISSUE_TYPE		retinal pigment epithelial cell			Total RNA
1713	CNhs14467	13629-146I2	FF:13629-146I2	Homo sapiens	ARPE-19 EMT induced with TGF-beta and TNF-alpha, 00hr15min, biol_rep2		time courses	male		UNDEFINED_DEV_STAGE	UNDEFINED_TISSUE_TYPE		retinal pigment epithelial cell			Total RNA
1714	CNhs14468	13630-146I3	FF:13630-146I3	Homo sapiens	ARPE-19 EMT induced with TGF-beta and TNF-alpha, 00hr15min, biol_rep3		time courses	male		UNDEFINED_DEV_STAGE	UNDEFINED_TISSUE_TYPE		retinal pigment epithelial cell			Total RNA
1715	CNhs14469	13631-146I4	FF:13631-146I4	Homo sapiens	ARPE-19 EMT induced with TGF-beta and TNF-alpha, 00hr30min, biol_rep1		time courses	male		UNDEFINED_DEV_STAGE	UNDEFINED_TISSUE_TYPE		retinal pigment epithelial cell			Total RNA
1716	CNhs14470	13632-146I5	FF:13632-146I5	Homo sapiens	ARPE-19 EMT induced with TGF-beta and TNF-alpha, 00hr30min, biol_rep2		time courses	male		UNDEFINED_DEV_STAGE	UNDEFINED_TISSUE_TYPE		retinal pigment epithelial cell			Total RNA
1717	CNhs14471	13633-146I6	FF:13633-146I6	Homo sapiens	ARPE-19 EMT induced with TGF-beta and TNF-alpha, 00hr30min, biol_rep3		time courses	male		UNDEFINED_DEV_STAGE	UNDEFINED_TISSUE_TYPE		retinal pigment epithelial cell			Total RNA
1718	CNhs14472	13634-146I7	FF:13634-146I7	Homo sapiens	ARPE-19 EMT induced with TGF-beta and TNF-alpha, 00hr45min, biol_rep1		time courses	male		UNDEFINED_DEV_STAGE	UNDEFINED_TISSUE_TYPE		retinal pigment epithelial cell			Total RNA
1719	CNhs14473	13635-146I8	FF:13635-146I8	Homo sapiens	ARPE-19 EMT induced with TGF-beta and TNF-alpha, 00hr45min, biol_rep2		time courses	male		UNDEFINED_DEV_STAGE	UNDEFINED_TISSUE_TYPE		retinal pigment epithelial cell			Total RNA
1720	CNhs14474	13636-146I9	FF:13636-146I9	Homo sapiens	ARPE-19 EMT induced with TGF-beta and TNF-alpha, 00hr45min, biol_rep3		time courses	male		UNDEFINED_DEV_STAGE	UNDEFINED_TISSUE_TYPE		retinal pigment epithelial cell			Total RNA
1721	CNhs14475	13637-147A1	FF:13637-147A1	Homo sapiens	ARPE-19 EMT induced with TGF-beta and TNF-alpha, 01hr00min, biol_rep1		time courses	male		UNDEFINED_DEV_STAGE	UNDEFINED_TISSUE_TYPE		retinal pigment epithelial cell			Total RNA
1722	CNhs14476	13638-147A2	FF:13638-147A2	Homo sapiens	ARPE-19 EMT induced with TGF-beta and TNF-alpha, 01hr00min, biol_rep2		time courses	male		UNDEFINED_DEV_STAGE	UNDEFINED_TISSUE_TYPE		retinal pigment epithelial cell			Total RNA
1723	CNhs14477	13639-147A3	FF:13639-147A3	Homo sapiens	ARPE-19 EMT induced with TGF-beta and TNF-alpha, 01hr00min, biol_rep3		time courses	male		UNDEFINED_DEV_STAGE	UNDEFINED_TISSUE_TYPE		retinal pigment epithelial cell			Total RNA
1724	CNhs14478	13640-147A4	FF:13640-147A4	Homo sapiens	ARPE-19 EMT induced with TGF-beta and TNF-alpha, 01hr20min, biol_rep1		time courses	male		UNDEFINED_DEV_STAGE	UNDEFINED_TISSUE_TYPE		retinal pigment epithelial cell			Total RNA
1725	CNhs14479	13641-147A5	FF:13641-147A5	Homo sapiens	ARPE-19 EMT induced with TGF-beta and TNF-alpha, 01hr20min, biol_rep2		time courses	male		UNDEFINED_DEV_STAGE	UNDEFINED_TISSUE_TYPE		retinal pigment epithelial cell			Total RNA
1726	CNhs14480	13642-147A6	FF:13642-147A6	Homo sapiens	ARPE-19 EMT induced with TGF-beta and TNF-alpha, 01hr20min, biol_rep3		time courses	male		UNDEFINED_DEV_STAGE	UNDEFINED_TISSUE_TYPE		retinal pigment epithelial cell			Total RNA
1727	CNhs14482	13643-147A7	FF:13643-147A7	Homo sapiens	ARPE-19 EMT induced with TGF-beta and TNF-alpha, 01hr40min, biol_rep1		time courses	male		UNDEFINED_DEV_STAGE	UNDEFINED_TISSUE_TYPE		retinal pigment epithelial cell			Total RNA
1728	CNhs14483	13644-147A8	FF:13644-147A8	Homo sapiens	ARPE-19 EMT induced with TGF-beta and TNF-alpha, 01hr40min, biol_rep2		time courses	male		UNDEFINED_DEV_STAGE	UNDEFINED_TISSUE_TYPE		retinal pigment epithelial cell			Total RNA
1729	CNhs14484	13645-147A9	FF:13645-147A9	Homo sapiens	ARPE-19 EMT induced with TGF-beta and TNF-alpha, 01hr40min, biol_rep3		time courses	male		UNDEFINED_DEV_STAGE	UNDEFINED_TISSUE_TYPE		retinal pigment epithelial cell			Total RNA
1730	CNhs14485	13646-147B1	FF:13646-147B1	Homo sapiens	ARPE-19 EMT induced with TGF-beta and TNF-alpha, 02hr00min, biol_rep1		time courses	male		UNDEFINED_DEV_STAGE	UNDEFINED_TISSUE_TYPE		retinal pigment epithelial cell			Total RNA
1731	CNhs14486	13647-147B2	FF:13647-147B2	Homo sapiens	ARPE-19 EMT induced with TGF-beta and TNF-alpha, 02hr00min, biol_rep2		time courses	male		UNDEFINED_DEV_STAGE	UNDEFINED_TISSUE_TYPE		retinal pigment epithelial cell			Total RNA
1732	CNhs14487	13648-147B3	FF:13648-147B3	Homo sapiens	ARPE-19 EMT induced with TGF-beta and TNF-alpha, 02hr00min, biol_rep3		time courses	male		UNDEFINED_DEV_STAGE	UNDEFINED_TISSUE_TYPE		retinal pigment epithelial cell			Total RNA
1733	CNhs14488	13649-147B4	FF:13649-147B4	Homo sapiens	ARPE-19 EMT induced with TGF-beta and TNF-alpha, 02hr30min, biol_rep1		time courses	male		UNDEFINED_DEV_STAGE	UNDEFINED_TISSUE_TYPE		retinal pigment epithelial cell			Total RNA
1734	CNhs14489	13650-147B5	FF:13650-147B5	Homo sapiens	ARPE-19 EMT induced with TGF-beta and TNF-alpha, 02hr30min, biol_rep2		time courses	male		UNDEFINED_DEV_STAGE	UNDEFINED_TISSUE_TYPE		retinal pigment epithelial cell			Total RNA
1735	CNhs14490	13651-147B6	FF:13651-147B6	Homo sapiens	ARPE-19 EMT induced with TGF-beta and TNF-alpha, 02hr30min, biol_rep3		time courses	male		UNDEFINED_DEV_STAGE	UNDEFINED_TISSUE_TYPE		retinal pigment epithelial cell			Total RNA
1736	CNhs14491	13652-147B7	FF:13652-147B7	Homo sapiens	ARPE-19 EMT induced with TGF-beta and TNF-alpha, 03hr00min, biol_rep1		time courses	male		UNDEFINED_DEV_STAGE	UNDEFINED_TISSUE_TYPE		retinal pigment epithelial cell			Total RNA
1737	CNhs14492	13653-147B8	FF:13653-147B8	Homo sapiens	ARPE-19 EMT induced with TGF-beta and TNF-alpha, 03hr00min, biol_rep2		time courses	male		UNDEFINED_DEV_STAGE	UNDEFINED_TISSUE_TYPE		retinal pigment epithelial cell			Total RNA
1738	CNhs14493	13654-147B9	FF:13654-147B9	Homo sapiens	ARPE-19 EMT induced with TGF-beta and TNF-alpha, 03hr00min, biol_rep3		time courses	male		UNDEFINED_DEV_STAGE	UNDEFINED_TISSUE_TYPE		retinal pigment epithelial cell			Total RNA
1739	CNhs14494	13655-147C1	FF:13655-147C1	Homo sapiens	ARPE-19 EMT induced with TGF-beta and TNF-alpha, 03hr30min, biol_rep1		time courses	male		UNDEFINED_DEV_STAGE	UNDEFINED_TISSUE_TYPE		retinal pigment epithelial cell			Total RNA
1740	CNhs14495	13656-147C2	FF:13656-147C2	Homo sapiens	ARPE-19 EMT induced with TGF-beta and TNF-alpha, 03hr30min, biol_rep2		time courses	male		UNDEFINED_DEV_STAGE	UNDEFINED_TISSUE_TYPE		retinal pigment epithelial cell			Total RNA
1741	CNhs14496	13657-147C3	FF:13657-147C3	Homo sapiens	ARPE-19 EMT induced with TGF-beta and TNF-alpha, 03hr30min, biol_rep3		time courses	male		UNDEFINED_DEV_STAGE	UNDEFINED_TISSUE_TYPE		retinal pigment epithelial cell			Total RNA
1742	CNhs14497	13658-147C4	FF:13658-147C4	Homo sapiens	ARPE-19 EMT induced with TGF-beta and TNF-alpha, 04hr00min, biol_rep1		time courses	male		UNDEFINED_DEV_STAGE	UNDEFINED_TISSUE_TYPE		retinal pigment epithelial cell			Total RNA
1743	CNhs14498	13659-147C5	FF:13659-147C5	Homo sapiens	ARPE-19 EMT induced with TGF-beta and TNF-alpha, 04hr00min, biol_rep2		time courses	male		UNDEFINED_DEV_STAGE	UNDEFINED_TISSUE_TYPE		retinal pigment epithelial cell			Total RNA
1744	CNhs14499	13660-147C6	FF:13660-147C6	Homo sapiens	ARPE-19 EMT induced with TGF-beta and TNF-alpha, 04hr00min, biol_rep3		time courses	male		UNDEFINED_DEV_STAGE	UNDEFINED_TISSUE_TYPE		retinal pigment epithelial cell			Total RNA
1745	CNhs14500	13661-147C7	FF:13661-147C7	Homo sapiens	ARPE-19 EMT induced with TGF-beta and TNF-alpha, 05hr00min, biol_rep1		time courses	male		UNDEFINED_DEV_STAGE	UNDEFINED_TISSUE_TYPE		retinal pigment epithelial cell			Total RNA
1746	CNhs14501	13662-147C8	FF:13662-147C8	Homo sapiens	ARPE-19 EMT induced with TGF-beta and TNF-alpha, 05hr00min, biol_rep2		time courses	male		UNDEFINED_DEV_STAGE	UNDEFINED_TISSUE_TYPE		retinal pigment epithelial cell			Total RNA
1747	CNhs14518	13663-147C9	FF:13663-147C9	Homo sapiens	ARPE-19 EMT induced with TGF-beta and TNF-alpha, 05hr00min, biol_rep3		time courses	male		UNDEFINED_DEV_STAGE	UNDEFINED_TISSUE_TYPE		retinal pigment epithelial cell			Total RNA
1748	CNhs14519	13664-147D1	FF:13664-147D1	Homo sapiens	ARPE-19 EMT induced with TGF-beta and TNF-alpha, 06hr00min, biol_rep1		time courses	male		UNDEFINED_DEV_STAGE	UNDEFINED_TISSUE_TYPE		retinal pigment epithelial cell			Total RNA
1749	CNhs14520	13665-147D2	FF:13665-147D2	Homo sapiens	ARPE-19 EMT induced with TGF-beta and TNF-alpha, 06hr00min, biol_rep2		time courses	male		UNDEFINED_DEV_STAGE	UNDEFINED_TISSUE_TYPE		retinal pigment epithelial cell			Total RNA
1750	CNhs14522	13666-147D3	FF:13666-147D3	Homo sapiens	ARPE-19 EMT induced with TGF-beta and TNF-alpha, 06hr00min, biol_rep3		time courses	male		UNDEFINED_DEV_STAGE	UNDEFINED_TISSUE_TYPE		retinal pigment epithelial cell			Total RNA
1751	CNhs14523	13667-147D4	FF:13667-147D4	Homo sapiens	ARPE-19 EMT induced with TGF-beta and TNF-alpha, 07hr00min, biol_rep1		time courses	male		UNDEFINED_DEV_STAGE	UNDEFINED_TISSUE_TYPE		retinal pigment epithelial cell			Total RNA
1752	CNhs14524	13668-147D5	FF:13668-147D5	Homo sapiens	ARPE-19 EMT induced with TGF-beta and TNF-alpha, 07hr00min, biol_rep2		time courses	male		UNDEFINED_DEV_STAGE	UNDEFINED_TISSUE_TYPE		retinal pigment epithelial cell			Total RNA
1753	CNhs14525	13669-147D6	FF:13669-147D6	Homo sapiens	ARPE-19 EMT induced with TGF-beta and TNF-alpha, 07hr00min, biol_rep3		time courses	male		UNDEFINED_DEV_STAGE	UNDEFINED_TISSUE_TYPE		retinal pigment epithelial cell			Total RNA
1754	CNhs14526	13670-147D7	FF:13670-147D7	Homo sapiens	ARPE-19 EMT induced with TGF-beta and TNF-alpha, 08hr00min, biol_rep1		time courses	male		UNDEFINED_DEV_STAGE	UNDEFINED_TISSUE_TYPE		retinal pigment epithelial cell			Total RNA
1755	CNhs14527	13671-147D8	FF:13671-147D8	Homo sapiens	ARPE-19 EMT induced with TGF-beta and TNF-alpha, 08hr00min, biol_rep2		time courses	male		UNDEFINED_DEV_STAGE	UNDEFINED_TISSUE_TYPE		retinal pigment epithelial cell			Total RNA
1756	CNhs14528	13672-147D9	FF:13672-147D9	Homo sapiens	ARPE-19 EMT induced with TGF-beta and TNF-alpha, 08hr00min, biol_rep3		time courses	male		UNDEFINED_DEV_STAGE	UNDEFINED_TISSUE_TYPE		retinal pigment epithelial cell			Total RNA
1757	CNhs14530	13674-147E2	FF:13674-147E2	Homo sapiens	ARPE-19 EMT induced with TGF-beta and TNF-alpha, 12hr00min, biol_rep2		time courses	male		UNDEFINED_DEV_STAGE	UNDEFINED_TISSUE_TYPE		retinal pigment epithelial cell			Total RNA
1758	CNhs14531	13675-147E3	FF:13675-147E3	Homo sapiens	ARPE-19 EMT induced with TGF-beta and TNF-alpha, 12hr00min, biol_rep3		time courses	male		UNDEFINED_DEV_STAGE	UNDEFINED_TISSUE_TYPE		retinal pigment epithelial cell			Total RNA
1759	CNhs14532	13676-147E4	FF:13676-147E4	Homo sapiens	ARPE-19 EMT induced with TGF-beta and TNF-alpha, 16hr00min, biol_rep1		time courses	male		UNDEFINED_DEV_STAGE	UNDEFINED_TISSUE_TYPE		retinal pigment epithelial cell			Total RNA
1760	CNhs14533	13677-147E5	FF:13677-147E5	Homo sapiens	ARPE-19 EMT induced with TGF-beta and TNF-alpha, 16hr00min, biol_rep2		time courses	male		UNDEFINED_DEV_STAGE	UNDEFINED_TISSUE_TYPE		retinal pigment epithelial cell			Total RNA
1761	CNhs14534	13678-147E6	FF:13678-147E6	Homo sapiens	ARPE-19 EMT induced with TGF-beta and TNF-alpha, 16hr00min, biol_rep3		time courses	male		UNDEFINED_DEV_STAGE	UNDEFINED_TISSUE_TYPE		retinal pigment epithelial cell			Total RNA
1762	CNhs14535	13679-147E7	FF:13679-147E7	Homo sapiens	ARPE-19 EMT induced with TGF-beta and TNF-alpha, 24hr00min, biol_rep1		time courses	male		UNDEFINED_DEV_STAGE	UNDEFINED_TISSUE_TYPE		retinal pigment epithelial cell			Total RNA
1763	CNhs14536	13680-147E8	FF:13680-147E8	Homo sapiens	ARPE-19 EMT induced with TGF-beta and TNF-alpha, 24hr00min, biol_rep2		time courses	male		UNDEFINED_DEV_STAGE	UNDEFINED_TISSUE_TYPE		retinal pigment epithelial cell			Total RNA
1764	CNhs14537	13681-147E9	FF:13681-147E9	Homo sapiens	ARPE-19 EMT induced with TGF-beta and TNF-alpha, 24hr00min, biol_rep3		time courses	male		UNDEFINED_DEV_STAGE	UNDEFINED_TISSUE_TYPE		retinal pigment epithelial cell			Total RNA
1765	CNhs14538	13682-147F1	FF:13682-147F1	Homo sapiens	ARPE-19 EMT induced with TGF-beta and TNF-alpha, 42hr00min, biol_rep1		time courses	male		UNDEFINED_DEV_STAGE	UNDEFINED_TISSUE_TYPE		retinal pigment epithelial cell			Total RNA
1766	CNhs14539	13683-147F2	FF:13683-147F2	Homo sapiens	ARPE-19 EMT induced with TGF-beta and TNF-alpha, 42hr00min, biol_rep2		time courses	male		UNDEFINED_DEV_STAGE	UNDEFINED_TISSUE_TYPE		retinal pigment epithelial cell			Total RNA
1767	CNhs14540	13684-147F3	FF:13684-147F3	Homo sapiens	ARPE-19 EMT induced with TGF-beta and TNF-alpha, 42hr00min, biol_rep3		time courses	male		UNDEFINED_DEV_STAGE	UNDEFINED_TISSUE_TYPE		retinal pigment epithelial cell			Total RNA
1768	CNhs14541	13685-147F4	FF:13685-147F4	Homo sapiens	ARPE-19 EMT induced with TGF-beta and TNF-alpha, 60hr00min, biol_rep1		time courses	male		UNDEFINED_DEV_STAGE	UNDEFINED_TISSUE_TYPE		retinal pigment epithelial cell			Total RNA
1769	CNhs14542	13686-147F5	FF:13686-147F5	Homo sapiens	ARPE-19 EMT induced with TGF-beta and TNF-alpha, 60hr00min, biol_rep2		time courses	male		UNDEFINED_DEV_STAGE	UNDEFINED_TISSUE_TYPE		retinal pigment epithelial cell			Total RNA
1770	CNhs14543	13687-147F6	FF:13687-147F6	Homo sapiens	ARPE-19 EMT induced with TGF-beta and TNF-alpha, 60hr00min, biol_rep3		time courses	male		UNDEFINED_DEV_STAGE	UNDEFINED_TISSUE_TYPE		retinal pigment epithelial cell			Total RNA
1771	CNhs14549	10367-105F7	FF:10367-105F7	Homo sapiens	globus pallidus, adult, donor10258		tissues	female		UNDEFINED_DEV_STAGE	globus pallidus		UNDEFINED_CELL_TYPE			Total RNA
1772	CNhs14550	10375-105G6	FF:10375-105G6	Homo sapiens	locus coeruleus, adult, donor10258		tissues	female		UNDEFINED_DEV_STAGE	locus coeruleus		UNDEFINED_CELL_TYPE			Total RNA
1773	CNhs14551	10370-105G1	FF:10370-105G1	Homo sapiens	thalamus, adult, donor10258		tissues	female	89		thalamus		CELL MIXTURE - tissue sample			Total RNA
1774	CNhs14552	10376-105G7	FF:10376-105G7	Homo sapiens	medial temporal gyrus, adult, donor10258		tissues	female	89		medial temporal gyrus		CELL MIXTURE - tissue sample			Total RNA
1775	CNhs14556	14298-155B5	FF:14298-155B5	Homo sapiens	acute myeloid leukemia (FAB M5) cell line:THP-1 (cytoplasmic fraction)		fractionations and perturbations	male		1 year old child	blood		monoblast			Total RNA
1776	CNhs14558	14331-155F2	FF:14331-155F2	Homo sapiens	Fibroblast - Aortic Adventitial donor2 (cytoplasmic fraction)		fractionations and perturbations	female		19 years old adult	aorta		fibroblast			Total RNA
1777	CNhs14559	14310-155C8	FF:14310-155C8	Homo sapiens	Fibroblast - Aortic Adventitial donor3 (cytoplasmic fraction)		fractionations and perturbations	female		19 years old adult	aorta		fibroblast			Total RNA
1778	CNhs14560	14322-155E2	FF:14322-155E2	Homo sapiens	Fibroblast - skin, normal donor1 (cytoplasmic fraction)		fractionations and perturbations	male		25 years old adult	skin		fibroblast			Total RNA
1779	CNhs14561	14301-155B8	FF:14301-155B8	Homo sapiens	Fibroblast - skin, normal donor2 (cytoplasmic fraction)		fractionations and perturbations	male		3 years old child	skin		fibroblast			Total RNA
1780	CNhs14562	14319-155D8	FF:14319-155D8	Homo sapiens	Preadipocyte - breast donor2 (cytoplasmic fraction)		fractionations and perturbations	female		40 years old adult	breast		preadipocyte			Total RNA
1781	CNhs14563	14316-155D5	FF:14316-155D5	Homo sapiens	Small Airway Epithelial Cells donor3 (cytoplasmic fraction)		fractionations and perturbations	male		50 years old adult	lung		pneumocyte			Total RNA
1782	CNhs14564	14334-155F5	FF:14334-155F5	Homo sapiens	Small Airway Epithelial Cells donor2 (cytoplasmic fraction)		fractionations and perturbations	male		58 years old adult	lung		pneumocyte			Total RNA
1783	CNhs14565	14335-155F6	FF:14335-155F6	Homo sapiens	Small Airway Epithelial Cells donor2 (nuclear fraction)		fractionations and perturbations	male		58 years old adult	lung		pneumocyte			Total RNA
1784	CNhs14566	13477-145A3	FF:13477-145A3	Homo sapiens	Myoblast differentiation to myotubes, day12, control donor1		time courses	female		UNDEFINED_DEV_STAGE	skeletal muscle		myoblast			Total RNA
1785	CNhs14567	13478-145A4	FF:13478-145A4	Homo sapiens	Myoblast differentiation to myotubes, day00, control donor2		time courses	female		UNDEFINED_DEV_STAGE	skeletal muscle		myoblast			Total RNA
1786	CNhs14568	13479-145A5	FF:13479-145A5	Homo sapiens	Myoblast differentiation to myotubes, day01, control donor2		time courses	female		UNDEFINED_DEV_STAGE	skeletal muscle		myoblast			Total RNA
1787	CNhs14570	13480-145A6	FF:13480-145A6	Homo sapiens	Myoblast differentiation to myotubes, day02, control donor2		time courses	female		UNDEFINED_DEV_STAGE	skeletal muscle		myoblast			Total RNA
1788	CNhs14571	13481-145A7	FF:13481-145A7	Homo sapiens	Myoblast differentiation to myotubes, day03, control donor2		time courses	female		UNDEFINED_DEV_STAGE	skeletal muscle		myoblast			Total RNA
1789	CNhs14572	13482-145A8	FF:13482-145A8	Homo sapiens	Myoblast differentiation to myotubes, day04, control donor2		time courses	female		UNDEFINED_DEV_STAGE	skeletal muscle		myoblast			Total RNA
1790	CNhs14573	13483-145A9	FF:13483-145A9	Homo sapiens	Myoblast differentiation to myotubes, day06, control donor2		time courses	female		UNDEFINED_DEV_STAGE	skeletal muscle		myoblast			Total RNA
1791	CNhs14574	13484-145B1	FF:13484-145B1	Homo sapiens	Myoblast differentiation to myotubes, day08, control donor2		time courses	female		UNDEFINED_DEV_STAGE	skeletal muscle		myoblast			Total RNA
1792	CNhs14575	13485-145B2	FF:13485-145B2	Homo sapiens	Myoblast differentiation to myotubes, day10, control donor2		time courses	female		UNDEFINED_DEV_STAGE	skeletal muscle		myoblast			Total RNA
1793	CNhs14576	13486-145B3	FF:13486-145B3	Homo sapiens	Myoblast differentiation to myotubes, day12, control donor2		time courses	female		UNDEFINED_DEV_STAGE	skeletal muscle		myoblast			Total RNA
1794	CNhs14577	13487-145B4	FF:13487-145B4	Homo sapiens	Myoblast differentiation to myotubes, day00, control donor3		time courses	male		UNDEFINED_DEV_STAGE	skeletal muscle		myoblast			Total RNA
1795	CNhs14578	13488-145B5	FF:13488-145B5	Homo sapiens	Myoblast differentiation to myotubes, day01, control donor3		time courses	male		UNDEFINED_DEV_STAGE	skeletal muscle		myoblast			Total RNA
1796	CNhs14579	13489-145B6	FF:13489-145B6	Homo sapiens	Myoblast differentiation to myotubes, day02, control donor3		time courses	male		UNDEFINED_DEV_STAGE	skeletal muscle		myoblast			Total RNA
1797	CNhs14580	13490-145B7	FF:13490-145B7	Homo sapiens	Myoblast differentiation to myotubes, day03, control donor3		time courses	male		UNDEFINED_DEV_STAGE	skeletal muscle		myoblast			Total RNA
1798	CNhs14581	13491-145B8	FF:13491-145B8	Homo sapiens	Myoblast differentiation to myotubes, day04, control donor3		time courses	male		UNDEFINED_DEV_STAGE	skeletal muscle		myoblast			Total RNA
1799	CNhs14582	13492-145B9	FF:13492-145B9	Homo sapiens	Myoblast differentiation to myotubes, day06, control donor3		time courses	male		UNDEFINED_DEV_STAGE	skeletal muscle		myoblast			Total RNA
1800	CNhs14583	13493-145C1	FF:13493-145C1	Homo sapiens	Myoblast differentiation to myotubes, day08, control donor3		time courses	male		UNDEFINED_DEV_STAGE	skeletal muscle		myoblast			Total RNA
1801	CNhs14584	13494-145C2	FF:13494-145C2	Homo sapiens	Myoblast differentiation to myotubes, day10, control donor3		time courses	male		UNDEFINED_DEV_STAGE	skeletal muscle		myoblast			Total RNA
1802	CNhs14585	13495-145C3	FF:13495-145C3	Homo sapiens	Myoblast differentiation to myotubes, day12, control donor3		time courses	male		UNDEFINED_DEV_STAGE	skeletal muscle		myoblast			Total RNA
1803	CNhs14586	13496-145C4	FF:13496-145C4	Homo sapiens	Myoblast differentiation to myotubes, day00, Duchenne Muscular Dystrophy donor1		time courses	male		UNDEFINED_DEV_STAGE	skeletal muscle		myoblast			Total RNA
1804	CNhs14587	13497-145C5	FF:13497-145C5	Homo sapiens	Myoblast differentiation to myotubes, day01, Duchenne Muscular Dystrophy donor1		time courses	male		UNDEFINED_DEV_STAGE	skeletal muscle		myoblast			Total RNA
1805	CNhs14588	13498-145C6	FF:13498-145C6	Homo sapiens	Myoblast differentiation to myotubes, day02, Duchenne Muscular Dystrophy donor1		time courses	male		UNDEFINED_DEV_STAGE	skeletal muscle		myoblast			Total RNA
1806	CNhs14589	13499-145C7	FF:13499-145C7	Homo sapiens	Myoblast differentiation to myotubes, day03, Duchenne Muscular Dystrophy donor1		time courses	male		UNDEFINED_DEV_STAGE	skeletal muscle		myoblast			Total RNA
1807	CNhs14590	13500-145C8	FF:13500-145C8	Homo sapiens	Myoblast differentiation to myotubes, day04, Duchenne Muscular Dystrophy donor1		time courses	male		UNDEFINED_DEV_STAGE	skeletal muscle		myoblast			Total RNA
1808	CNhs14591	13501-145C9	FF:13501-145C9	Homo sapiens	Myoblast differentiation to myotubes, day06, Duchenne Muscular Dystrophy donor1		time courses	male		UNDEFINED_DEV_STAGE	skeletal muscle		myoblast			Total RNA
1809	CNhs14592	13502-145D1	FF:13502-145D1	Homo sapiens	Myoblast differentiation to myotubes, day08, Duchenne Muscular Dystrophy donor1		time courses	male		UNDEFINED_DEV_STAGE	skeletal muscle		myoblast			Total RNA
1810	CNhs14594	13503-145D2	FF:13503-145D2	Homo sapiens	Myoblast differentiation to myotubes, day10, Duchenne Muscular Dystrophy donor1		time courses	male		UNDEFINED_DEV_STAGE	skeletal muscle		myoblast			Total RNA
1811	CNhs14595	13504-145D3	FF:13504-145D3	Homo sapiens	Myoblast differentiation to myotubes, day12, Duchenne Muscular Dystrophy donor1		time courses	male		UNDEFINED_DEV_STAGE	skeletal muscle		myoblast			Total RNA
1812	CNhs14596	13505-145D4	FF:13505-145D4	Homo sapiens	Myoblast differentiation to myotubes, day00, Duchenne Muscular Dystrophy donor2		time courses	male		UNDEFINED_DEV_STAGE	skeletal muscle		myoblast			Total RNA
1813	CNhs14597	13506-145D5	FF:13506-145D5	Homo sapiens	Myoblast differentiation to myotubes, day01, Duchenne Muscular Dystrophy donor2		time courses	male		UNDEFINED_DEV_STAGE	skeletal muscle		myoblast			Total RNA
1814	CNhs14598	13507-145D6	FF:13507-145D6	Homo sapiens	Myoblast differentiation to myotubes, day02, Duchenne Muscular Dystrophy donor2		time courses	male		UNDEFINED_DEV_STAGE	skeletal muscle		myoblast			Total RNA
1815	CNhs14599	13508-145D7	FF:13508-145D7	Homo sapiens	Myoblast differentiation to myotubes, day03, Duchenne Muscular Dystrophy donor2		time courses	male		UNDEFINED_DEV_STAGE	skeletal muscle		myoblast			Total RNA
1816	CNhs14600	13509-145D8	FF:13509-145D8	Homo sapiens	Myoblast differentiation to myotubes, day04, Duchenne Muscular Dystrophy donor2		time courses	male		UNDEFINED_DEV_STAGE	skeletal muscle		myoblast			Total RNA
1817	CNhs14601	13510-145D9	FF:13510-145D9	Homo sapiens	Myoblast differentiation to myotubes, day06, Duchenne Muscular Dystrophy donor2		time courses	male		UNDEFINED_DEV_STAGE	skeletal muscle		myoblast			Total RNA
1818	CNhs14602	13511-145E1	FF:13511-145E1	Homo sapiens	Myoblast differentiation to myotubes, day08, Duchenne Muscular Dystrophy donor2		time courses	male		UNDEFINED_DEV_STAGE	skeletal muscle		myoblast			Total RNA
1819	CNhs14603	13512-145E2	FF:13512-145E2	Homo sapiens	Myoblast differentiation to myotubes, day10, Duchenne Muscular Dystrophy donor2		time courses	male		UNDEFINED_DEV_STAGE	skeletal muscle		myoblast			Total RNA
1820	CNhs14604	13513-145E3	FF:13513-145E3	Homo sapiens	Myoblast differentiation to myotubes, day12, Duchenne Muscular Dystrophy donor2		time courses	male		UNDEFINED_DEV_STAGE	skeletal muscle		myoblast			Total RNA
1821	CNhs14605	13514-145E4	FF:13514-145E4	Homo sapiens	Myoblast differentiation to myotubes, day00, Duchenne Muscular Dystrophy donor3		time courses	male		UNDEFINED_DEV_STAGE	skeletal muscle		myoblast			Total RNA
1822	CNhs14606	13515-145E5	FF:13515-145E5	Homo sapiens	Myoblast differentiation to myotubes, day01, Duchenne Muscular Dystrophy donor3		time courses	male		UNDEFINED_DEV_STAGE	skeletal muscle		myoblast			Total RNA
1823	CNhs14607	13516-145E6	FF:13516-145E6	Homo sapiens	Myoblast differentiation to myotubes, day02, Duchenne Muscular Dystrophy donor3		time courses	male		UNDEFINED_DEV_STAGE	skeletal muscle		myoblast			Total RNA
1824	CNhs14609	13518-145E8	FF:13518-145E8	Homo sapiens	Myoblast differentiation to myotubes, day04, Duchenne Muscular Dystrophy donor3		time courses	male		UNDEFINED_DEV_STAGE	skeletal muscle		myoblast			Total RNA
1825	CNhs14610	13519-145E9	FF:13519-145E9	Homo sapiens	Myoblast differentiation to myotubes, day06, Duchenne Muscular Dystrophy donor3		time courses	male		UNDEFINED_DEV_STAGE	skeletal muscle		myoblast			Total RNA
1826	CNhs14611	13520-145F1	FF:13520-145F1	Homo sapiens	Myoblast differentiation to myotubes, day08, Duchenne Muscular Dystrophy donor3		time courses	male		UNDEFINED_DEV_STAGE	skeletal muscle		myoblast			Total RNA
1827	CNhs14612	13521-145F2	FF:13521-145F2	Homo sapiens	Myoblast differentiation to myotubes, day10, Duchenne Muscular Dystrophy donor3		time courses	male		UNDEFINED_DEV_STAGE	skeletal muscle		myoblast			Total RNA
1828	CNhs14613	13522-145F3	FF:13522-145F3	Homo sapiens	Myoblast differentiation to myotubes, day12, Duchenne Muscular Dystrophy donor3		time courses	male		UNDEFINED_DEV_STAGE	skeletal muscle		myoblast			Total RNA
1829	CNhs14618	10372-105G3	FF:10372-105G3	Homo sapiens	putamen, adult, donor10258		tissues	female	89		putamen		CELL MIXTURE - tissue sample			Total RNA
1830	CNhs10464	577-18G3	FF:577-18G3	Mus musculus	placenta, adult pregnant day17		developmental	female		17 days pregnant adult	placenta		CELL MIXTURE - tissue sample			Total RNA
1831	CNhs10465	25-2G2	FF:25-2G2	Mus musculus	spleen, adult		developmental	male		adult	spleen		CELL MIXTURE - tissue sample			Total RNA
1832	CNhs10466	508-5B2	FF:508-5B2	Mus musculus	liver, adult pregnant day01		developmental	mixture		1 day pregnant adult	liver		CELL MIXTURE - tissue sample			Total RNA
1833	CNhs10467	37-13H4	FF:37-13H4	Mus musculus	cecum, adult		developmental	male		adult	cecum		CELL MIXTURE - tissue sample			Total RNA
1834	CNhs10468	36-18H7	FF:36-18H7	Mus musculus	colon, adult		developmental	male		adult	colon		CELL MIXTURE - tissue sample			Total RNA
1835	CNhs10469	59-29C1	FF:59-29C1	Mus musculus	submandibular gland, adult		developmental	male		adult	submandibular gland		CELL MIXTURE - tissue sample			Total RNA
1836	CNhs10470	859-1F8	FF:859-1F8	Mus musculus	prostate, adult		developmental	male		adult	prostate		CELL MIXTURE - tissue sample			Total RNA
1837	CNhs10471	38-12B5	FF:38-12B5	Mus musculus	thymus, adult		developmental	male		adult	thymus		CELL MIXTURE - tissue sample			Total RNA
1838	CNhs10472	539-13I7	FF:539-13I7	Mus musculus	placenta, adult pregnant day10		developmental	female		10 days pregnant adult	placenta		CELL MIXTURE - tissue sample			Total RNA
1839	CNhs10473	12-14D5	FF:12-14D5	Mus musculus	cortex, adult		developmental	male		adult	cortex		CELL MIXTURE - tissue sample			Total RNA
1840	CNhs10474	28-22B1	FF:28-22B1	Mus musculus	lung, adult		developmental	male		adult	lung		CELL MIXTURE - tissue sample			Total RNA
1841	CNhs10475	1063-29H9	FF:1063-29H9	Mus musculus	accessory axillary lymph node, adult		developmental	male		adult	accessory axillary lymph node		CELL MIXTURE - tissue sample			Total RNA
1842	CNhs10476	588-5H2	FF:588-5H2	Mus musculus	mammary gland, adult pregnant day19		developmental	female		19 days pregnant adult	mammary gland		CELL MIXTURE - tissue sample			Total RNA
1843	CNhs10477	17-12C2	FF:17-12C2	Mus musculus	medulla oblongata, adult		developmental	male		adult	medulla oblongata		CELL MIXTURE - tissue sample			Total RNA
1844	CNhs10478	13-16E8	FF:13-16E8	Mus musculus	hippocampus, adult		developmental	male		adult	hippocampus		CELL MIXTURE - tissue sample			Total RNA
1845	CNhs10479	3139-67G5	FF:3139-67G5	Mus musculus	whole body, embryo E17.5, pool1 (internal control)		qualitycontrol	unknown_sex_type		17.5 days embryo	whole body		CELL MIXTURE - tissue sample			Total RNA
1846	CNhs10480	595-22B6	FF:595-22B6	Mus musculus	mammary gland, adult lactating day02		developmental	female		2 days lactation adult	mammary gland		CELL MIXTURE - tissue sample			Total RNA
1847	CNhs10481	879-12E4	FF:879-12E4	Mus musculus	urinary bladder, adult		developmental	male		adult	urinary bladder		CELL MIXTURE - tissue sample			Total RNA
1848	CNhs10482	20-12F2	FF:20-12F2	Mus musculus	diencephalon, adult		developmental	male		adult	diencephalon		CELL MIXTURE - tissue sample			Total RNA
1849	CNhs10483	56-12G2	FF:56-12G2	Mus musculus	bone (os femoris), adult		developmental	male		adult	bone (os femoris)		CELL MIXTURE - tissue sample			Total RNA
1850	CNhs10484	31-12G4	FF:31-12G4	Mus musculus	eyeball, adult		developmental	male		adult	eyeball		CELL MIXTURE - tissue sample			Total RNA
1851	CNhs10486	34-16E4	FF:34-16E4	Mus musculus	pancreas, adult		developmental	male		adult	pancreas		CELL MIXTURE - tissue sample			Total RNA
1852	CNhs10487	19-21D8	FF:19-21D8	Mus musculus	corpus striatum, adult		developmental	male		adult	corpus striatum		CELL MIXTURE - tissue sample			Total RNA
1853	CNhs10488	583-22A8	FF:583-22A8	Mus musculus	amnion, adult pregnant day17.5		developmental	female		17.5 days pregnant adult	amnion		CELL MIXTURE - tissue sample			Total RNA
1854	CNhs10489	18-22I9	FF:18-22I9	Mus musculus	olfactory brain, adult		developmental	male		adult	olfactory brain		CELL MIXTURE - tissue sample			Total RNA
1855	CNhs10490	58-23B2	FF:58-23B2	Mus musculus	epididymis, adult		developmental	male		adult	epididymis		CELL MIXTURE - tissue sample			Total RNA
1856	CNhs10491	51-27F8	FF:51-27F8	Mus musculus	vesicular gland, adult		developmental	male		adult	vesicular gland		CELL MIXTURE - tissue sample			Total RNA
1857	CNhs10492	30-1C3	FF:30-1C3	Mus musculus	skin, adult		developmental	male		adult	skin		CELL MIXTURE - tissue sample			Total RNA
1858	CNhs10493	21-1G8	FF:21-1G8	Mus musculus	pituitary gland, adult		developmental	male		adult	pituitary gland		CELL MIXTURE - tissue sample			Total RNA
1859	CNhs10494	15-8B2	FF:15-8B2	Mus musculus	cerebellum, adult		developmental	male		adult	cerebellum		CELL MIXTURE - tissue sample			Total RNA
1860	CNhs10495	3139-67G5	FF:3139-67G5	Mus musculus	whole body, embryo E17.5, pool1 (internal control)		qualitycontrol	unknown_sex_type		17.5 days embryo	whole body		CELL MIXTURE - tissue sample			Total RNA
1861	CNhs10496	178-9A3	FF:178-9A3	Mus musculus	intestine, adult		developmental	mixture		adult	intestine		CELL MIXTURE - tissue sample			Total RNA
1862	CNhs10497	590-15F5	FF:590-15F5	Mus musculus	uterus, adult pregnant day19		developmental	female		19 days pregnant adult	uterus		CELL MIXTURE - tissue sample			Total RNA
1863	CNhs10498	46-23H1	FF:46-23H1	Mus musculus	aorta, adult		developmental	male		adult	aorta		CELL MIXTURE - tissue sample			Total RNA
1864	CNhs10499	32-1B4	FF:32-1B4	Mus musculus	tongue, adult		developmental	male		adult	tongue		CELL MIXTURE - tissue sample			Total RNA
1865	CNhs10500	988-6G6	FF:988-6G6	Mus musculus	oviduct, adult pregnant day01		developmental	female		1 day pregnant adult	oviduct		CELL MIXTURE - tissue sample			Total RNA
1866	CNhs10501	16-22A4	FF:16-22A4	Mus musculus	corpora quadrigemina, adult		developmental	male		adult	corpora quadrigemina		CELL MIXTURE - tissue sample			Total RNA
1867	CNhs10502	89-27D5	FF:89-27D5	Mus musculus	vagina, adult		developmental	female		adult	vagina		CELL MIXTURE - tissue sample			Total RNA
1868	CNhs10503	33-1H6	FF:33-1H6	Mus musculus	stomach, adult		developmental	male		adult	stomach		CELL MIXTURE - tissue sample			Total RNA
1869	CNhs10504	57-7G5	FF:57-7G5	Mus musculus	testis, adult		developmental	male		adult	testis		CELL MIXTURE - tissue sample			Total RNA
1870	CNhs10505	24-13C9	FF:24-13C9	Mus musculus	spinal cord, adult		developmental	male		adult	spinal cord		CELL MIXTURE - tissue sample			Total RNA
1871	CNhs10506	860-29I3	FF:860-29I3	Mus musculus	intestinal mucosa, adult		developmental	male		adult	intestinal mucosa		CELL MIXTURE - tissue sample			Total RNA
1872	CNhs10507	91-2I7	FF:91-2I7	Mus musculus	ovary, adult		developmental	female		adult	ovary		CELL MIXTURE - tissue sample			Total RNA
1873	CNhs10508	49-24D7	FF:49-24D7	Mus musculus	adrenal gland, adult		developmental	male		adult	adrenal gland		CELL MIXTURE - tissue sample			Total RNA
1874	CNhs10509	92-27E5	FF:92-27E5	Mus musculus	uterus, adult		developmental	female		adult	uterus		CELL MIXTURE - tissue sample			Total RNA
1875	CNhs10510	481-18A3	FF:481-18A3	Mus musculus	liver, embryo E17		developmental	mixture		17 days embryo	liver		CELL MIXTURE - tissue sample			Total RNA
1876	CNhs10511	3139-67G5	FF:3139-67G5	Mus musculus	whole body, embryo E17.5, pool1 (internal control)		qualitycontrol	unknown_sex_type		17.5 days embryo	whole body		CELL MIXTURE - tissue sample			Total RNA
1877	CNhs10512	372-23H2	FF:372-23H2	Mus musculus	whole body, embryo E13		developmental	mixture		13 days embryo	whole body		CELL MIXTURE - tissue sample			Total RNA
1878	CNhs10513	490-9F9	FF:490-9F9	Mus musculus	whole body, embryo E17.5		developmental	male		17.5 days embryo	whole body		CELL MIXTURE - tissue sample			Total RNA
1879	CNhs10514	453-14F2	FF:453-14F2	Mus musculus	whole body, embryo E16		developmental	mixture		16 days embryo	whole body		CELL MIXTURE - tissue sample			Total RNA
1880	CNhs10515	692-21D1	FF:692-21D1	Mus musculus	whole body, neonate N06		developmental	mixture		6 days neonate	whole body		CELL MIXTURE - tissue sample			Total RNA
1881	CNhs10516	493-3B3	FF:493-3B3	Mus musculus	whole body, embryo E18		developmental	mixture		18 days embryo	whole body		CELL MIXTURE - tissue sample			Total RNA
1882	CNhs10517	475-3I5	FF:475-3I5	Mus musculus	whole body, embryo E17		developmental	mixture		17 days embryo	whole body		CELL MIXTURE - tissue sample			Total RNA
1883	CNhs10519	395-14B1	FF:395-14B1	Mus musculus	whole body, embryo E14		developmental	mixture		14 days embryo	whole body		CELL MIXTURE - tissue sample			Total RNA
1884	CNhs10520	433-16D7	FF:433-16D7	Mus musculus	liver, embryo E15		developmental	mixture		15 days embryo	liver		CELL MIXTURE - tissue sample			Total RNA
1885	CNhs10521	399-16E2	FF:399-16E2	Mus musculus	eyeball, embryo E14		developmental	mixture		14 days embryo	eyeball		CELL MIXTURE - tissue sample			Total RNA
1886	CNhs10522	354-16G2	FF:354-16G2	Mus musculus	lung, embryo E12		developmental	mixture		12 days embryo	lung		CELL MIXTURE - tissue sample			Total RNA
1887	CNhs10523	462-17F5	FF:462-17F5	Mus musculus	liver, embryo E16		developmental	mixture		16 days embryo	liver		CELL MIXTURE - tissue sample			Total RNA
1888	CNhs10524	378-3H6	FF:378-3H6	Mus musculus	liver, embryo E13		developmental	mixture		13 days embryo	liver		CELL MIXTURE - tissue sample			Total RNA
1889	CNhs10525	657-19C2	FF:657-19C2	Mus musculus	whole body, neonate N00		developmental	female		0 day neonate	whole body		CELL MIXTURE - tissue sample			Total RNA
1890	CNhs10526	1289-20F7	FF:1289-20F7	Mus musculus	intestine, embryo E18		developmental	mixture		18 days embryo	intestine		CELL MIXTURE - tissue sample			Total RNA
1891	CNhs10527	3139-67G5	FF:3139-67G5	Mus musculus	whole body, embryo E17.5, pool1 (internal control)		qualitycontrol	unknown_sex_type		17.5 days embryo	whole body		CELL MIXTURE - tissue sample			Total RNA
1892	CNhs10576	659-23C6	FF:659-23C6	Mus musculus	whole body, neonate N01		developmental	mixture		1 day neonate	whole body		CELL MIXTURE - tissue sample			Total RNA
1893	CNhs10577	413-26A8	FF:413-26A8	Mus musculus	forelimb, embryo E14		developmental	mixture		14 days embryo	forelimb		CELL MIXTURE - tissue sample			Total RNA
1894	CNhs10578	420-27D2	FF:420-27D2	Mus musculus	whole body, embryo E14.5		developmental	mixture		14.5 days embryo	whole body		CELL MIXTURE - tissue sample			Total RNA
1895	CNhs10579	499-43G4	FF:499-43G4	Mus musculus	liver, embryo E18		developmental	mixture		18 days embryo	liver		CELL MIXTURE - tissue sample			Total RNA
1896	CNhs10580	1535-43I7	FF:1535-43I7	Mus musculus	pancreas, embryo E18		developmental	mixture		18 days embryo	pancreas		CELL MIXTURE - tissue sample			Total RNA
1897	CNhs10581	478-18C1	FF:478-18C1	Mus musculus	thymus, embryo E17		developmental	mixture		17 days embryo	thymus		CELL MIXTURE - tissue sample			Total RNA
1898	CNhs10582	482-18D3	FF:482-18D3	Mus musculus	intestine, embryo E17		developmental	mixture		17 days embryo	intestine		CELL MIXTURE - tissue sample			Total RNA
1899	CNhs10583	1287-20I6	FF:1287-20I6	Mus musculus	lung, embryo E18		developmental	mixture		18 days embryo	lung		CELL MIXTURE - tissue sample			Total RNA
1900	CNhs10584	464-22A5	FF:464-22A5	Mus musculus	kidney, embryo E16		developmental	mixture		16 days embryo	kidney		CELL MIXTURE - tissue sample			Total RNA
1901	CNhs10585	463-22H4	FF:463-22H4	Mus musculus	intestine, embryo E16		developmental	mixture		16 days embryo	intestine		CELL MIXTURE - tissue sample			Total RNA
1902	CNhs10586	331-24E9	FF:331-24E9	Mus musculus	heart, embryo E11		developmental	mixture		11 days embryo	heart		CELL MIXTURE - tissue sample			Total RNA
1903	CNhs10587	857-27C9	FF:857-27C9	Mus musculus	whole body, embryo E12		developmental	mixture		12 days embryo	whole body		CELL MIXTURE - tissue sample			Total RNA
1904	CNhs10588	356-43E3	FF:356-43E3	Mus musculus	stomach, embryo E12		developmental	mixture		12 days embryo	stomach		CELL MIXTURE - tissue sample			Total RNA
1905	CNhs10589	384-1E2	FF:384-1E2	Mus musculus	forelimb, embryo E13		developmental	mixture		13 days embryo	forelimb		CELL MIXTURE - tissue sample			Total RNA
1906	CNhs10591	3139-67G5	FF:3139-67G5	Mus musculus	whole body, embryo E17.5, pool1 (internal control)		qualitycontrol	unknown_sex_type		17.5 days embryo	whole body		CELL MIXTURE - tissue sample			Total RNA
1907	CNhs10592	427-16B9	FF:427-16B9	Mus musculus	pituitary gland, embryo E15		developmental	mixture		15 days embryo	pituitary gland		CELL MIXTURE - tissue sample			Total RNA
1908	CNhs10593	426-16C9	FF:426-16C9	Mus musculus	eyeball, embryo E15		developmental	mixture		15 days embryo	eyeball		CELL MIXTURE - tissue sample			Total RNA
1909	CNhs10594	409-16E1	FF:409-16E1	Mus musculus	liver, embryo E14		developmental	mixture		14 days embryo	liver		CELL MIXTURE - tissue sample			Total RNA
1910	CNhs10595	1273-19G4	FF:1273-19G4	Mus musculus	thymus, embryo E18		developmental	mixture		18 days embryo	thymus		CELL MIXTURE - tissue sample			Total RNA
1911	CNhs10596	335-25E2	FF:335-25E2	Mus musculus	forelimb, embryo E11		developmental	mixture		11 days embryo	forelimb		CELL MIXTURE - tissue sample			Total RNA
1912	CNhs10597	403-26D4	FF:403-26D4	Mus musculus	heart, embryo E14		developmental	mixture		14 days embryo	heart		CELL MIXTURE - tissue sample			Total RNA
1913	CNhs10598	1517-43C4	FF:1517-43C4	Mus musculus	forelimb, embryo E17		developmental	mixture		17 days embryo	forelimb		CELL MIXTURE - tissue sample			Total RNA
1914	CNhs10599	1558-45G3	FF:1558-45G3	Mus musculus	pancreas, embryo E17		developmental	mixture		17 days embryo	pancreas		CELL MIXTURE - tissue sample			Total RNA
1915	CNhs10600	359-14H2	FF:359-14H2	Mus musculus	forelimb, embryo E12		developmental	mixture		12 days embryo	forelimb		CELL MIXTURE - tissue sample			Total RNA
1916	CNhs10601	355-15F8	FF:355-15F8	Mus musculus	liver, embryo E12		developmental	mixture		12 days embryo	liver		CELL MIXTURE - tissue sample			Total RNA
1917	CNhs10602	976-16D8	FF:976-16D8	Mus musculus	intestine, embryo E15		developmental	mixture		15 days embryo	intestine		CELL MIXTURE - tissue sample			Total RNA
1918	CNhs10603	1252-16G8	FF:1252-16G8	Mus musculus	stomach, embryo E15		developmental	mixture		15 days embryo	stomach		CELL MIXTURE - tissue sample			Total RNA
1919	CNhs10604	404-26F8	FF:404-26F8	Mus musculus	lung, embryo E14		developmental	mixture		14 days embryo	lung		CELL MIXTURE - tissue sample			Total RNA
1920	CNhs10605	480-44A6	FF:480-44A6	Mus musculus	lung, embryo E17		developmental	mixture		17 days embryo	lung		CELL MIXTURE - tissue sample			Total RNA
1921	CNhs10606	411-4I9	FF:411-4I9	Mus musculus	kidney, embryo E14		developmental	mixture		14 days embryo	kidney		CELL MIXTURE - tissue sample			Total RNA
1922	CNhs10607	3139-67G5	FF:3139-67G5	Mus musculus	whole body, embryo E17.5, pool1 (internal control)		qualitycontrol	unknown_sex_type		17.5 days embryo	whole body		CELL MIXTURE - tissue sample			Total RNA
1923	CNhs10609	10001-101A3	FF:10001-101A3	Mus musculus	Clontech Mouse Universal Reference Total RNA, pool1	8092682	tissues	mixed		UNDEFINED	whole body	NA	CELL MIXTURE - tissue sample	NA	Clontech	Total RNA
1924	CNhs10611	10003-101A7	FF:10003-101A7	Mus musculus	SABiosciences XpressRef Mouse Universal Total RNA, pool1	A705103	tissues	mixed		UNDEFINED	whole body	NA	CELL MIXTURE - tissue sample	NA	SABiosciences	Total RNA
1925	CNhs10613	10008-101B6	FF:10008-101B6	Mus musculus	Universal RNA - Mouse Normal Tissues Biochain, pool1	B307206	tissues	mixed		6-8 weeks old adult	whole body	NA	CELL MIXTURE - tissue sample	NA	Biochain	Total RNA
1926	CNhs10623	3139-67G5	FF:3139-67G5	Mus musculus	whole body, embryo E17.5, pool1 (internal control)		qualitycontrol	unknown_sex_type		17.5 days embryo	whole body		CELL MIXTURE - tissue sample			Total RNA
1927	CNhs10639	3139-67G5	FF:3139-67G5	Mus musculus	whole body, embryo E17.5, pool1 (internal control)		qualitycontrol	unknown_sex_type		17.5 days embryo	whole body		CELL MIXTURE - tissue sample			Total RNA
1928	CNhs10655	3139-67G5	FF:3139-67G5	Mus musculus	whole body, embryo E17.5, pool1 (internal control)		qualitycontrol	unknown_sex_type		17.5 days embryo	whole body		CELL MIXTURE - tissue sample			Total RNA
1929	CNhs10725	3139-67G5	FF:3139-67G5	Mus musculus	whole body, embryo E17.5, pool1 (internal control)		qualitycontrol	unknown_sex_type		17.5 days embryo	whole body		CELL MIXTURE - tissue sample			Total RNA
1930	CNhs10749	3139-67G5	FF:3139-67G5	Mus musculus	whole body, embryo E17.5, pool1 (internal control)		qualitycontrol	unknown_sex_type		17.5 days embryo	whole body		CELL MIXTURE - tissue sample			Total RNA
1931	CNhs10840	3139-67G5	FF:3139-67G5	Mus musculus	whole body, embryo E17.5, pool1 (internal control)		qualitycontrol	unknown_sex_type		17.5 days embryo	whole body		CELL MIXTURE - tissue sample			Total RNA
1932	CNhs10856	3139-67G5	FF:3139-67G5	Mus musculus	whole body, embryo E17.5, pool1 (internal control)		qualitycontrol	unknown_sex_type		17.5 days embryo	whole body		CELL MIXTURE - tissue sample			Total RNA
1933	CNhs10880	3139-67G5	FF:3139-67G5	Mus musculus	whole body, embryo E17.5, pool1 (internal control)		qualitycontrol	unknown_sex_type		17.5 days embryo	whole body		CELL MIXTURE - tissue sample			Total RNA
1934	CNhs10997	434-16F8	FF:434-16F8	Mus musculus	kidney, embryo E15		developmental	mixture		15 days embryo	kidney		CELL MIXTURE - tissue sample			Total RNA
1935	CNhs10998	458-17B6	FF:458-17B6	Mus musculus	lung, embryo E16		developmental	mixture		16 days embryo	lung		CELL MIXTURE - tissue sample			Total RNA
1936	CNhs10999	1286-20C6	FF:1286-20C6	Mus musculus	stomach, embryo E18		developmental	mixture		18 days embryo	stomach		CELL MIXTURE - tissue sample			Total RNA
1937	CNhs11000	3139-67G5	FF:3139-67G5	Mus musculus	whole body, embryo E17.5, pool1 (internal control)		qualitycontrol	unknown_sex_type		17.5 days embryo	whole body		CELL MIXTURE - tissue sample			Total RNA
1938	CNhs11001	1288-20C7	FF:1288-20C7	Mus musculus	kidney, embryo E18		developmental	mixture		18 days embryo	kidney		CELL MIXTURE - tissue sample			Total RNA
1939	CNhs11002	456-26C5	FF:456-26C5	Mus musculus	thymus, embryo E16		developmental	mixture		16 days embryo	thymus		CELL MIXTURE - tissue sample			Total RNA
1940	CNhs11003	460-26E5	FF:460-26E5	Mus musculus	pancreas, embryo E16		developmental	mixture		16 days embryo	pancreas		CELL MIXTURE - tissue sample			Total RNA
1941	CNhs11004	1254-43D6	FF:1254-43D6	Mus musculus	adrenal gland, embryo E16		developmental	mixture		16 days embryo	adrenal gland		CELL MIXTURE - tissue sample			Total RNA
1942	CNhs11005	430-45I2	FF:430-45I2	Mus musculus	thymus, embryo E15		developmental	mixture		15 days embryo	thymus		CELL MIXTURE - tissue sample			Total RNA
1943	CNhs11006	1035-18D5	FF:1035-18D5	Mus musculus	stomach, embryo E17		developmental	mixture		17 days embryo	stomach		CELL MIXTURE - tissue sample			Total RNA
1944	CNhs11007	437-20E7	FF:437-20E7	Mus musculus	forelimb, embryo E15		developmental	mixture		15 days embryo	forelimb		CELL MIXTURE - tissue sample			Total RNA
1945	CNhs11008	1520-43B5	FF:1520-43B5	Mus musculus	forelimb, embryo E18		developmental	mixture		18 days embryo	forelimb		CELL MIXTURE - tissue sample			Total RNA
1946	CNhs11009	370-44C7	FF:370-44C7	Mus musculus	pituitary gland, embryo E13		developmental	mixture		13 days embryo	pituitary gland		CELL MIXTURE - tissue sample			Total RNA
1947	CNhs11010	381-16D5	FF:381-16D5	Mus musculus	intestine, embryo E13		developmental	mixture		13 days embryo	intestine		CELL MIXTURE - tissue sample			Total RNA
1948	CNhs11011	1271-21F2	FF:1271-21F2	Mus musculus	spleen, embryo E18		developmental	mixture		18 days embryo	spleen		CELL MIXTURE - tissue sample			Total RNA
1949	CNhs11012	405-44F4	FF:405-44F4	Mus musculus	pancreas, embryo E14		developmental	mixture		14 days embryo	pancreas		CELL MIXTURE - tissue sample			Total RNA
1950	CNhs11013	376-3I9	FF:376-3I9	Mus musculus	heart, embryo E13		developmental	mixture		13 days embryo	heart		CELL MIXTURE - tissue sample			Total RNA
1951	CNhs11014	324-5I8	FF:324-5I8	Mus musculus	whole body, embryo E11		developmental	mixture		11 days embryo	whole body		CELL MIXTURE - tissue sample			Total RNA
1952	CNhs11015	353-12F5	FF:353-12F5	Mus musculus	heart, embryo E12		developmental	mixture		12 days embryo	heart		CELL MIXTURE - tissue sample			Total RNA
1953	CNhs11016	345-16C6	FF:345-16C6	Mus musculus	eyeball, embryo E12		developmental	mixture		12 days embryo	eyeball		CELL MIXTURE - tissue sample			Total RNA
1954	CNhs11017	431-16C8	FF:431-16C8	Mus musculus	heart, embryo E15		developmental	mixture		15 days embryo	heart		CELL MIXTURE - tissue sample			Total RNA
1955	CNhs11018	346-16E6	FF:346-16E6	Mus musculus	pituitary gland, embryo E12		developmental	mixture		12 days embryo	pituitary gland		CELL MIXTURE - tissue sample			Total RNA
1956	CNhs11019	1251-16I5	FF:1251-16I5	Mus musculus	intestine, embryo E12		developmental	mixture		12 days embryo	intestine		CELL MIXTURE - tissue sample			Total RNA
1957	CNhs11020	432-17C5	FF:432-17C5	Mus musculus	lung, embryo E15		developmental	mixture		15 days embryo	lung		CELL MIXTURE - tissue sample			Total RNA
1958	CNhs11021	457-17C6	FF:457-17C6	Mus musculus	heart, embryo E16		developmental	mixture		16 days embryo	heart		CELL MIXTURE - tissue sample			Total RNA
1959	CNhs11022	459-17D4	FF:459-17D4	Mus musculus	stomach, embryo E16		developmental	mixture		16 days embryo	stomach		CELL MIXTURE - tissue sample			Total RNA
1960	CNhs11023	1261-18D4	FF:1261-18D4	Mus musculus	eyeball, embryo E17		developmental	mixture		17 days embryo	eyeball		CELL MIXTURE - tissue sample			Total RNA
1961	CNhs11024	3139-67G5	FF:3139-67G5	Mus musculus	whole body, embryo E17.5, pool1 (internal control)		qualitycontrol	unknown_sex_type		17.5 days embryo	whole body		CELL MIXTURE - tissue sample			Total RNA
1962	CNhs11025	479-18E5	FF:479-18E5	Mus musculus	heart, embryo E17		developmental	mixture		17 days embryo	heart		CELL MIXTURE - tissue sample			Total RNA
1963	CNhs11026	1262-18F5	FF:1262-18F5	Mus musculus	adrenal gland, embryo E18		developmental	mixture		18 days embryo	adrenal gland		CELL MIXTURE - tissue sample			Total RNA
1964	CNhs11027	503-18G5	FF:503-18G5	Mus musculus	testis, embryo E18		developmental	male		18 days embryo	testis		CELL MIXTURE - tissue sample			Total RNA
1965	CNhs11028	483-18I2	FF:483-18I2	Mus musculus	kidney, embryo E17		developmental	mixture		17 days embryo	kidney		CELL MIXTURE - tissue sample			Total RNA
1966	CNhs11029	486-18I5	FF:486-18I5	Mus musculus	testis, embryo E17		developmental	male		17 days embryo	testis		CELL MIXTURE - tissue sample			Total RNA
1967	CNhs11030	1283-20G3	FF:1283-20G3	Mus musculus	heart, embryo E18		developmental	mixture		18 days embryo	heart		CELL MIXTURE - tissue sample			Total RNA
1968	CNhs11031	389-23F5	FF:389-23F5	Mus musculus	testis, embryo E13		developmental	male		13 days embryo	testis		CELL MIXTURE - tissue sample			Total RNA
1969	CNhs11032	3139-67G5	FF:3139-67G5	Mus musculus	whole body, embryo E17.5, pool1 (internal control)		qualitycontrol	unknown_sex_type		17.5 days embryo	whole body		CELL MIXTURE - tissue sample			Total RNA
1970	CNhs11033	470-26G5	FF:470-26G5	Mus musculus	testis, embryo E16		developmental	male		16 days embryo	testis		CELL MIXTURE - tissue sample			Total RNA
1971	CNhs11034	443-27C5	FF:443-27C5	Mus musculus	testis, embryo E15		developmental	male		15 days embryo	testis		CELL MIXTURE - tissue sample			Total RNA
1972	CNhs11035	461-43C1	FF:461-43C1	Mus musculus	spleen, embryo E16		developmental	mixture		16 days embryo	spleen		CELL MIXTURE - tissue sample			Total RNA
1973	CNhs11036	449-43F6	FF:449-43F6	Mus musculus	pituitary gland, embryo E16		developmental	mixture		16 days embryo	pituitary gland		CELL MIXTURE - tissue sample			Total RNA
1974	CNhs11037	398-44A5	FF:398-44A5	Mus musculus	pituitary gland, embryo E14		developmental	mixture		14 days embryo	pituitary gland		CELL MIXTURE - tissue sample			Total RNA
1975	CNhs11038	406-44C5	FF:406-44C5	Mus musculus	adrenal gland, embryo E14		developmental	mixture		14 days embryo	adrenal gland		CELL MIXTURE - tissue sample			Total RNA
1976	CNhs11039	1265-44F5	FF:1265-44F5	Mus musculus	pituitary gland, embryo E17		developmental	mixture		17 days embryo	pituitary gland		CELL MIXTURE - tissue sample			Total RNA
1977	CNhs11040	505-44H7	FF:505-44H7	Mus musculus	ovary, embryo E18		developmental	female		18 days embryo	ovary		CELL MIXTURE - tissue sample			Total RNA
1978	CNhs11041	402-44I4	FF:402-44I4	Mus musculus	thymus, embryo E14		developmental	mixture		14 days embryo	thymus		CELL MIXTURE - tissue sample			Total RNA
1979	CNhs11042	1556-45F2	FF:1556-45F2	Mus musculus	pancreas, embryo E15		developmental	mixture		15 days embryo	pancreas		CELL MIXTURE - tissue sample			Total RNA
1980	CNhs11043	1263-45I1	FF:1263-45I1	Mus musculus	adrenal gland, embryo E17		developmental	mixture		17 days embryo	adrenal gland		CELL MIXTURE - tissue sample			Total RNA
1981	CNhs11044	1564-45I6	FF:1564-45I6	Mus musculus	gonad, embryo E13		developmental	mixture		13 days embryo	gonad		CELL MIXTURE - tissue sample			Total RNA
1982	CNhs11048	3139-67G5	FF:3139-67G5	Mus musculus	whole body, embryo E17.5, pool1 (internal control)		qualitycontrol	unknown_sex_type		17.5 days embryo	whole body		CELL MIXTURE - tissue sample			Total RNA
1983	CNhs11055	11484-119D8	FF:11484-119D8	Mus musculus	Mouse Aortic Smooth Muscle cells - differentiated, biol_rep1		primary cells					lot:2438			Cell Applications	Total RNA
1984	CNhs11056	11485-119D9	FF:11485-119D9	Mus musculus	Mouse Aortic Smooth Muscle cells - differentiated, biol_rep2		primary cells					lot:2438			Cell Applications	Total RNA
1985	CNhs11058	12972-138H2	FF:12972-138H2	Mus musculus	EBF KO HPCs induced to T cell, 00hr00min, biol_rep1		time courses						unclassifiable			Total RNA
1986	CNhs11059	12983-138I4	FF:12983-138I4	Mus musculus	EBF KO HPCs induced to T cell, day03, biol_rep1		time courses						unclassifiable			Total RNA
1987	CNhs11060	12986-138I7	FF:12986-138I7	Mus musculus	EBF KO HPCs induced to T cell, day06, biol_rep1		time courses						unclassifiable			Total RNA
1988	CNhs11072	3139-67G5	FF:3139-67G5	Mus musculus	whole body, embryo E17.5, pool1 (internal control)		qualitycontrol	unknown_sex_type		17.5 days embryo	whole body		CELL MIXTURE - tissue sample			Total RNA
1989	CNhs11080	3139-67G5	FF:3139-67G5	Mus musculus	whole body, embryo E17.5, pool1 (internal control)		qualitycontrol	unknown_sex_type		17.5 days embryo	whole body		CELL MIXTURE - tissue sample			Total RNA
1990	CNhs11093	1830-49C7	FF:1830-49C7	Mus musculus	mouse fibroblast cell line: CRL-1658 NIH/3T3		developmental	unknown_sex_type		embryo	whole body		CELL MIXTURE - tissue sample			Total RNA
1991	CNhs11094	1555-45E2	FF:1555-45E2	Mus musculus	pancreas, neonate N25		developmental	mixture		25 days neonate	pancreas		CELL MIXTURE - tissue sample			Total RNA
1992	CNhs11095	720-20F2	FF:720-20F2	Mus musculus	intestine, neonate N07		developmental	mixture		7 days neonate	intestine		CELL MIXTURE - tissue sample			Total RNA
1993	CNhs11096	3139-67G5	FF:3139-67G5	Mus musculus	whole body, embryo E17.5, pool1 (internal control)		qualitycontrol	unknown_sex_type		17.5 days embryo	whole body		CELL MIXTURE - tissue sample			Total RNA
1994	CNhs11097	693-20I5	FF:693-20I5	Mus musculus	skin, neonate N06		developmental	mixture		6 days neonate	skin		CELL MIXTURE - tissue sample			Total RNA
1995	CNhs11098	755-23A5	FF:755-23A5	Mus musculus	intestine, neonate N10		developmental	mixture		10 days neonate	intestine		CELL MIXTURE - tissue sample			Total RNA
1996	CNhs11099	1354-25G3	FF:1354-25G3	Mus musculus	spleen, neonate N25		developmental	mixture		25 days neonate	spleen		CELL MIXTURE - tissue sample			Total RNA
1997	CNhs11101	684-20A8	FF:684-20A8	Mus musculus	liver, neonate N06		developmental	mixture		6 days neonate	liver		CELL MIXTURE - tissue sample			Total RNA
1998	CNhs11102	688-20B8	FF:688-20B8	Mus musculus	intestine, neonate N06		developmental	mixture		6 days neonate	intestine		CELL MIXTURE - tissue sample			Total RNA
[truncated: 903 more rows]
